# Supplementary material for: Severity of COVID-19 Patients Predicted by Serum Sphingolipids Signature
Source: Int J Mol Sci. 2021 Sep 22;22(19):10198. doi: 10.3390/ijms221910198 (PMC8508132; doi:10.3390/ijms221910198)
Supplement: Supplementary file 1 [file ijms-22-10198-s001.zip › Table S1.xlsx]

## Sheet: Foglio1
CODE	phenotype	age	SEX	therapy	co-infection	Hypertension	Diabetes	Solid/Haematologic tumors	Cronic Kidney Disease	Dyslipidemia	Obesity	BPCO	ventilation	ICU	outcome
#0001	1	32	F	1	1	0	0	0	0	0	0	0	1	0	0
#0002	1	57	F	1, 3	1	1	0	0	0	0	0	0	2	0	0
#0003	1	85	F	0	1	0	1	0	0	0	0	0	2	0	1
#0004	1	55	F	1	1	1	0	0	0	1	0	0	0	0	0
#0005	1	74	F	2	1	1	1	0	0	0	0	0	0	0	0
#0006	1	24	F	1	1	0	0	0	0	0	0	0	0	0	0
#0007	1	19	M	0	1	0	0	0	0	0	0	0	0	0	0
#0008	1	21	F	1	1	0	0	0	0	0	0	0	0	0	0
#0009	1	71	M	1.2	1	1	0	0	0	1	0	0	2	0	0
#0010	1	45	F	1, 4	1	0	0	0	0	0	0	0	0	0	0
#0011	1	40	M	1, 2, 3	1	1	0	0	0	0	0	0	0	0	0
#0012	2	57	F	1.3	1	1	0	0	0	0	0	0	2	0	0
#0013	2	53	M	1, 4	1	0	0	0	0	0	0	0	2	0	0
#0014	2	40	M	1	1	0	0	0	0	0	0	0	3	0	0
#0015	2	34	F	1, 3	1	0	0	0	0	0	1	0	2	0	0
#0016	2	62	M	0	1	1	0	0	0	0	1	0	3	0	0
#0017	2	70	M	1, 2	1	0	1	0	0	1	0	0	0	0	0
#0018	2	52	M	1, 3, 4	1	0	0	0	0	0	0	0	2	0	0
#0019	2	59	F	1, 4	1	1	0	0	0	0	0	0	2	0	0
#0020	2	40	M	1	1	1	0	0	0	0	0	0	2	0	0
#0021	2	98	F	0	1	1	1	0	0	0	0	0	2	0	0
#0022	2	62	M	1	1	1	0	0	0	0	0	0	2	0	0
#0023	2	59	F	1	1	0	0	0	0	0	0	0	2	0	0
#0024	2	45	F	1, 3	1	0	0	0	0	0	0	0	2	0	0
#0025	2	86	F	1, 2, 6	1	0	0	0	0	0	0	0	2	0	0
#0026	2	50	F	1, 2	1	0	0	0	0	0	0	0	2	0	0
#0027	2	50	F	1.2	1	0	0	0	0	0	0	0	2	0	0
#0028	2	50	F	1, 4, 5	1	0	0	0	0	0	0	0	2	0	0
#0029	2	79	M	1	1	0	0	0	0	0	0	0			0
#0030	2	58	M	1, 2, 4	2 (HbSAg+)	0	0	0	0	0	0	0	2	0	0
#0031	2	53	M	1, 3	1	0	1	0	0	0	0	0	2	0	0
#0032	2	48	M	1, 2	1	1	1	0	0	0	0	0	0	0	0
#0033	2	61	M	1, 3	1	0	1	0	0	0	1	0	2	0	0
#0034	2	24	F	3	1	0	0	0	0	0	0	1	0	0	0
#0035	2	57	M	1, 2	1	1	0	0	0	0	0	0	2	0	0
#0036	2	51	M	1	1	1	0	0	0	0	0	0	0	0	0
#0037	2	48	F	1	1	0	0	0	0	0	0	0	2	0	0
#0038	2	89	M	1	1	0	0	1	0	0	0	0	0	0	0
#0039	2	45	M	1, 4	1	0	0	0	0	0	0	0	0	0	0
#0040	3	75	F	1, 3, 4	1	1	0	0	0	0	0	0	1	0	0
#0041	3	53	M	1, 4, 5	1	0	0	0	0	1	0	0	1	1	0
#0042	3	70	M	1, 4	2 (LUE)	1	1	1	0	1	0	1	4	0	0
#0043	3	57	F		1	0	0	0	0	1	0	0	0	0	0
#0044	3	40	M	1, 4, 5	1	0	0	0	0	0	0	0	2	0	0
#0045	3	63	F	1, 3, 5	1	1	0	1	0	0	1	0	3	0	0
#0046	3	62	M	1, 4	1	1	0	0	0	1	0	0	2	0	0
#0047	3	74	F	1, 5	1	1	0	1	0	0	0	0	5	1	0
#0048	3	54	M		1	0	0	0	0	1	0	0	2	0	0
#0049	3	84	M	0	1	0	0	0	0	0	0	0	2	0	1
#0050	3	83	M	0	1	1	1	0	0	0	0	0	2	0	0
#0051	3	59	M	1, 2, 5	1	0	0	0	0	0	0	0	3	0	0
#0052	4	49	M	1, 2, 5	1	0	0	0	0	0	0	0	4	1	1
#0053	4	75	M	1.2	1	1	0	0	0	0	0	1	4	1	1
#0054	4	49	M	1, 4, 5	1	0	0	0	0	0	0	0	3	0	0
#0055	4	63	M	1, 3, 4, 5	1	1	0	0	0	0	0	0	4	0	0
#0056	4	49	F	1, 4, 5	1	0	0	0	0	0	0	0	5	1	0
#0057	5	64	F	1, 3	1	1	0	0	0	0	0	0	5	1	0
#0058	5	66	M		1	0	0	0	0	0	0	0	3	0	0
#0059	5	69	M	0	1	1	0	0	0	0	0	0	4	1	0
#0060	HC	32	F	0	0	0	0	0	0	0	0	0	0	0	0
#0061	HC	34	M	0	0	0	0	0	0	0	0	0	0	0	0
#0062	HC	34	M	0	0	0	0	0	0	0	0	0	0	0	0
#0063	HC	76	M	0	0	0	0	0	0	0	0	0	0	0	0
#0064	HC	32	F	0	0	0	0	0	0	0	0	0	0	0	0
#0065	HC	78	F	0	0	0	0	0	0	0	0	0	0	0	0
#0066	HC	78	F	0	0	0	0	0	0	0	0	0	0	0	0
#0067	HC	42	M	0	0	0	0	0	0	0	0	0	0	0	0
#0068	HC	42	M	0	0	0	0	0	0	0	0	0	0	0	0
#0069	HC	33	F	0	0	0	0	0	0	0	0	0	0	0	0
#0070	HC	35	F	0	0	0	0	0	0	0	0	0	0	0	0
#0071	HC	72	M	0	0	0	0	0	0	0	0	0	0	0	0
#0072	HC	76	M	0	0	0	0	0	0	0	0	0	0	0	0
#0073	HC	78	F	0	0	0	0	0	0	0	0	0	0	0	0
#0074	HC	78	F	0	0	0	0	0	0	0	0	0	0	0	0
#0075	HC	26	M	0	0	0	0	0	0	0	0	0	0	0	0
#0076	HC	26	M	0	0	0	0	0	0	0	0	0	0	0	0
#0077	HC	36	F	0	0	0	0	0	0	0	0	0	0	0	0
#0078	HC	36	F	0	0	0	0	0	0	0	0	0	0	0	0
#0079	HC	62	M	0	0	0	0	0	0	0	0	0	0	0	0
#0080	HC	75	F	0	0	0	0	0	0	0	0	0	0	0	0
#0081	HC	76	F	0	0	0	0	0	0	0	0	0	0	0	0
#0082	HC	76	M	0	0	0	0	0	0	0	0	0	0	0	0
#0083	HC	76	F	0	0	0	0	0	0	0	0	0	0	0	0
