# Supplementary material for: Severity of COVID-19 Patients Predicted by Serum Sphingolipids Signature
Source: Int J Mol Sci. 2021 Sep 22;22(19):10198. doi: 10.3390/ijms221910198 (PMC8508132; doi:10.3390/ijms221910198)
Supplement: Supplementary file 1 [file ijms-22-10198-s001.zip › Table S2.xlsx]

## Sheet: Foglio1
		date	phenotype	ventilazione	age	neutrophil	lymphocytes	IL-6	PCR	D-dimers	LDH	Hb	PLT	WBC	crea	AST	ALT	GGT	Ferritina	Smase	SPTLC1	Caspase3	Cer	Cer (d18:1/16:0)	Cer (d18:1/18:0)	Cer (d18:1/18:1)	Cer (d18:1/20:0)	Cer (d18:1/22:0)	Cer (d18:1/22:1)	Cer (d18:1/24:0)	Cer (d18:1/24:2)	Cer (d18:1/24:2)	Sph	S1P	sphinganine	sphinganine-1-P	SM (d18:1/14:0)	SM (d18:1/14:1)	SM (d18:1/16:0)	SM (d18:1/16:1)	SM (d18:1/18:0)	SM (d18:1/18:1)	SM (d18:1/20:0)	SM (d18:1/20:1)	SM (d18:1/22:0)	SM (d18:1/22:1)	SM (d18:1/24:0)	SM (d18:1/24:1)	SM (d18:1/24:2)
date	Spearman Corr.	1	-0.27903	-0.09741	0.00336	0.09847	-0.05177	-0.04485	-0.08324	0.07118	-0.15345	0.08334	-0.13458	-0.08814	0.0124	-0.05637	-0.05915	0.00314	-0.13547	-0.12577	0.04599	-0.36398	-0.15778	-0.24754	-0.19601	-0.2461	-0.1407	-0.11089	-0.0914	-0.17441	-0.10182	-0.11051	-0.14266	-0.0346	-0.10285	-0.38334	-0.07603	-0.08445	-0.00737	-0.14135	-0.10461	-0.11215	-0.06447	-0.02623	-0.14023	-0.08063	-0.17961	0.02858	0.08131
date	p-value	--	0.03234	0.46696	0.97984	0.483	0.70214	0.77519	0.53444	0.59877	0.25444	0.56095	0.31382	0.51829	0.92843	0.68272	0.66794	0.9822	0.46745	0.34684	0.73646	0.0316	0.23268	0.05873	0.13679	0.06026	0.28782	0.4031	0.49114	0.18644	0.44287	0.40473	0.2854	0.79653	0.43826	0.00273	0.56711	0.52483	0.95585	0.2856	0.43041	0.39774	0.62761	0.84366	0.28945	0.54378	0.17346	0.82987	0.5404
phenotype	Spearman Corr.	-0.27903	1	0.65765	0.30592	0.26018	-0.17758	0.76389	0.35902	0.12537	0.49701	-0.20319	0.15101	0.40478	0.15282	0.21358	0.2179	0.2751	0.57969	0.38089	0.33811	0.57621	0.13805	0.36878	0.29576	0.32049	0.30733	0.13933	0.15867	-0.06098	0.30318	0.20184	0.37942	-0.15154	0.27436	-0.02573	-0.19158	-0.15431	-0.31731	-0.23441	-0.11201	-0.22651	-0.09289	-0.31207	-0.33004	-0.13737	-0.37283	-0.21061	-0.39966
phenotype	p-value	0.03234	--	2.03946e-08	0.01846	0.0599	0.18632	2.53778e-09	0.00565	0.35278	8.39825e-05	0.15271	0.25782	0.00197	0.26534	0.11743	0.11002	0.04619	0.000631656	0.00318	0.01081	0.000291908	0.29707	0.00405	0.02295	0.01333	0.0179	0.29258	0.23001	0.64638	0.01959	0.12527	0.00331	0.25614	0.03548	0.8466	0.14607	0.24326	0.01433	0.07394	0.39833	0.0845	0.48409	0.01612	0.01069	0.2995	0.00364	0.10935	0.00171
ventilazione	Spearman Corr.	-0.09741	0.65765	1	0.32278	0.21703	-0.26158	0.61887	0.48575	0.17577	0.48098	-0.09358	0.02391	0.16584	0.06009	0.27795	0.24052	0.32846	0.44717	0.08373	0.24359	0.4096	0.21307	0.30213	0.25421	0.25667	0.24996	0.14054	0.14503	0.01057	0.37011	0.27585	0.36894	-0.20747	0.0777	-0.13688	-0.16002	-0.0796	-0.29035	-0.22665	-0.17458	-0.31283	-0.15475	-0.28334	-0.42061	-0.13423	-0.40706	-0.13884	-0.24927
ventilazione	p-value	0.46696	2.03946e-08	--	0.01346	0.12223	0.05149	1.24988e-05	0.000127998	0.19503	0.000175214	0.51364	0.85859	0.22188	0.66298	0.03991	0.07692	0.01634	0.01166	0.53578	0.07312	0.01455	0.1083	0.02117	0.05415	0.05179	0.05845	0.29268	0.27739	0.93722	0.00424	0.03609	0.00474	0.12148	0.56209	0.30557	0.23019	0.55254	0.02704	0.0871	0.18995	0.01681	0.2461	0.03114	0.00101	0.31512	0.00152	0.29862	0.05916
age	Spearman Corr.	0.00336	0.30592	0.32278	1	0.15056	-0.00203	0.55792	0.35627	0.49856	0.29522	-0.29426	-0.06206	0.15626	0.10204	0.13623	0.02042	0.2593	0.1857	0.02344	0.27133	0.1224	-0.04211	0.25306	0.15246	0.01012	0.07794	-0.15383	-0.23893	-0.29283	0.22955	0.03319	0.11006	-0.45572	0.07183	-0.25154	-0.17258	-0.2592	-0.06688	-0.16848	-0.06469	-0.26435	-0.2337	-0.39218	-0.53732	-0.33541	-0.4924	-0.04366	-0.16369
age	p-value	0.97984	0.01846	0.01346	--	0.28187	0.98806	0.000101441	0.00605	7.91659e-05	0.02578	0.03608	0.64354	0.25012	0.45852	0.32132	0.88235	0.0608	0.31723	0.86133	0.0431	0.48364	0.75147	0.05314	0.24902	0.93937	0.55738	0.24473	0.06838	0.0244	0.08031	0.80291	0.41082	0.000324599	0.58878	0.05463	0.19119	0.04744	0.61474	0.2021	0.62642	0.04305	0.07484	0.00213	1.14411e-05	0.00941	7.45078e-05	0.74264	0.21543
neutrophil	Spearman Corr.	0.09847	0.26018	0.21703	0.15056	1	-0.19745	0.35302	0.39713	0.23732	0.193	-0.10885	0.15187	0.4867	-0.0279	0.03637	0.04701	0.17018	0.34098	-0.02677	0.02166	0.43671	0.0537	0.04927	0.13853	-0.12926	0.15833	0.08209	0.06536	-0.05455	0.18643	0.03024	0.43023	0.09242	0.40262	-0.00165	-0.18938	-0.22014	-0.05076	-0.07608	0.07294	-0.05495	-0.12188	-0.12124	-0.05499	-0.20365	-0.17184	-0.06935	-0.03609
neutrophil	p-value	0.483	0.0599	0.12223	0.28187	--	0.15644	0.02546	0.00324	0.08706	0.16617	0.46144	0.28247	0.000292978	0.84909	0.80405	0.74838	0.25277	0.08176	0.85058	0.88133	0.01583	0.70252	0.72608	0.32253	0.35628	0.25749	0.55898	0.64196	0.69805	0.18134	0.82981	0.00146	0.51461	0.0028	0.99063	0.17442	0.11321	0.71812	0.58819	0.60375	0.69592	0.38462	0.38716	0.69571	0.14357	0.21857	0.62172	0.79755
lymphocytes	Spearman Corr.	-0.05177	-0.17758	-0.26158	-0.00203	-0.19745	1	-0.17643	-0.45851	-0.00549	-0.1607	0.23542	0.07552	-0.02177	-0.07337	-0.06375	-0.11564	-0.13824	-0.28754	-0.01075	-0.07358	-0.22532	-0.28051	-0.28971	-0.23707	-0.13221	-0.23419	-0.26579	-0.27765	-0.1925	-0.30112	-0.31376	-0.18034	-0.07797	0.04862	0.08201	0.09555	0.04946	0.07393	-0.10408	-0.10029	-0.06084	-0.04596	-0.05867	-0.02113	-0.10709	0.11831	0.07089	0.05961
lymphocytes	p-value	0.70214	0.18632	0.05149	0.98806	0.15644	--	0.25775	0.000334658	0.96765	0.23242	0.09981	0.58016	0.87584	0.60158	0.65017	0.4096	0.33335	0.12337	0.93732	0.59699	0.20739	0.03456	0.02882	0.0758	0.32689	0.07954	0.04568	0.03652	0.15139	0.02284	0.01747	0.1835	0.56789	0.71948	0.54423	0.47953	0.71482	0.58467	0.44102	0.45794	0.65302	0.73423	0.66465	0.876	0.42783	0.38075	0.60028	0.65961
IL-6	Spearman Corr.	-0.04485	0.76389	0.61887	0.55792	0.35302	-0.17643	1	0.4754	0.22865	0.5132	-0.17146	-0.09311	0.26166	0.31946	0.25029	0.2327	0.19973	0.29728	0.15935	0.35159	0.22486	0.03972	0.37617	0.24132	0.15886	0.23029	0.01978	0.04153	-0.22486	0.28873	0.18439	0.35889	-0.32407	0.41241	-0.15252	-0.23135	-0.27726	-0.31426	-0.31335	-0.22289	-0.33072	-0.25763	-0.37466	-0.52039	-0.27212	-0.52824	-0.15086	-0.32754
IL-6	p-value	0.77519	2.53778e-09	1.24988e-05	0.000101441	0.02546	0.25775	--	0.00127	0.14027	0.000432921	0.30335	0.55754	0.09416	0.04744	0.1193	0.14847	0.22928	0.15832	0.30742	0.0261	0.30229	0.80038	0.01292	0.11901	0.3089	0.13736	0.8998	0.79147	0.14715	0.06041	0.23655	0.0196	0.034	0.00599	0.32886	0.13552	0.07186	0.04014	0.04075	0.15081	0.0303	0.09534	0.01331	0.000347465	0.07751	0.000271749	0.33422	0.03202
PCR	Spearman Corr.	-0.08324	0.35902	0.48575	0.35627	0.39713	-0.45851	0.4754	1	0.23646	0.50578	-0.25445	0.14968	0.30932	0.09442	0.16427	0.18033	0.36067	0.47048	0.13953	0.1026	0.40736	0.29953	0.4757	0.44724	0.18829	0.37265	0.24133	0.17876	0.08813	0.49649	0.30497	0.34461	-0.11227	0.04753	-0.02919	-0.19134	-0.27206	-0.12422	-0.05103	0.05356	-0.09219	-0.09893	-0.17888	-0.17949	-0.12305	-0.26646	-0.05353	-0.1714
PCR	p-value	0.53444	0.00565	0.000127998	0.00605	0.00324	0.000334658	0.00127	--	0.07657	5.98665e-05	0.07157	0.26643	0.02156	0.49707	0.23524	0.19195	0.00862	0.0087	0.30058	0.45604	0.01679	0.02236	0.000160724	0.00043189	0.15693	0.00397	0.06801	0.17941	0.51062	7.37418e-05	0.01992	0.00866	0.40572	0.72313	0.82779	0.15021	0.03883	0.35288	0.70361	0.68969	0.49126	0.46	0.17911	0.17759	0.35747	0.0432	0.68986	0.19827
D-dimers	Spearman Corr.	0.07118	0.12537	0.17577	0.49856	0.23732	-0.00549	0.22865	0.23646	1	0.30683	-0.08758	-0.10316	-0.02159	-0.14985	0.18322	0.18825	0.21264	0.36757	-0.05829	0.2881	0.00518	0.16325	0.39699	0.38558	-0.01702	0.23111	0.10831	-0.00178	-0.05905	0.31298	0.1825	0.1715	-0.24092	-0.04767	-0.19935	-0.1438	-0.07166	-0.09243	-0.06414	0.11463	0.00538	-0.09282	-0.04054	-0.3065	-0.23403	-0.32037	-0.11904	-0.03834
D-dimers	p-value	0.59877	0.35278	0.19503	7.91659e-05	0.08706	0.96765	0.14027	0.07657	--	0.02026	0.54532	0.4493	0.87683	0.28417	0.18911	0.17706	0.1341	0.04569	0.66955	0.03464	0.97717	0.225	0.00223	0.00306	0.90003	0.08368	0.42256	0.9895	0.6626	0.01776	0.17423	0.20628	0.07367	0.72472	0.13709	0.28589	0.59632	0.49407	0.6355	0.39583	0.96832	0.49224	0.7646	0.0204	0.07975	0.01512	0.37779	0.77706
LDH	Spearman Corr.	-0.15345	0.49701	0.48098	0.29522	0.193	-0.1607	0.5132	0.50578	0.30683	1	-0.09311	0.14673	0.19987	0.17292	0.39982	0.42186	0.39847	0.71257	0.34551	0.30366	0.43911	0.21676	0.38497	0.28061	0.25267	0.28252	0.18131	0.2611	0.08385	0.33957	0.32404	0.23956	-0.06525	0.02914	0.02901	0.000291696	0.03248	-0.17648	0.02982	0.02103	0.01611	0.07069	0.03105	-0.15684	0.07681	-0.24726	-0.10488	-0.20931
LDH	p-value	0.25444	8.39825e-05	0.000175214	0.02578	0.16617	0.23242	0.000432921	5.98665e-05	0.02026	--	0.52015	0.28054	0.14733	0.21565	0.00302	0.00165	0.00378	9.97984e-06	0.00911	0.0256	0.01057	0.10532	0.00311	0.03449	0.05792	0.03323	0.17711	0.04979	0.53519	0.00976	0.01393	0.07536	0.63282	0.82965	0.83039	0.99828	0.81047	0.18912	0.82573	0.87658	0.90533	0.60131	0.81865	0.24399	0.57009	0.06369	0.43749	0.11815
Hb	Spearman Corr.	0.08334	-0.20319	-0.09358	-0.29426	-0.10885	0.23542	-0.17146	-0.25445	-0.08758	-0.09311	1	-0.32054	-0.07805	0.31185	0.1645	0.25499	-0.03823	0.12384	0.18371	0.14114	-0.32691	-0.10856	-0.31757	-0.26393	-0.20421	-0.10897	-0.00942	0.05514	-0.05301	-0.22554	-0.15695	0.09846	0.3091	0.19905	-0.05817	0.06795	-0.02087	-0.10267	-0.21734	-0.18153	-0.16773	-0.08493	-0.05378	0.20435	-0.03481	0.06243	-0.26139	-0.06772
Hb	p-value	0.56095	0.15271	0.51364	0.03608	0.46144	0.09981	0.30335	0.07157	0.54532	0.52015	--	0.02183	0.58617	0.03095	0.26389	0.08028	0.80084	0.55533	0.20157	0.33864	0.07785	0.44828	0.02316	0.06129	0.1506	0.44657	0.94771	0.70075	0.71179	0.11154	0.27137	0.49183	0.02895	0.16141	0.68513	0.63565	0.88443	0.4734	0.12551	0.20235	0.23941	0.55349	0.70779	0.15032	0.80837	0.66342	0.06391	0.63678
PLT	Spearman Corr.	-0.13458	0.15101	0.02391	-0.06206	0.15187	0.07552	-0.09311	0.14968	-0.10316	0.14673	-0.32054	1	0.50142	-0.1412	-0.22225	-0.22574	-0.16345	-0.39329	-0.07234	-0.09727	0.22049	-0.08565	-0.05171	0.09211	0.18766	-0.07623	-0.08842	-0.11014	-0.05135	-0.07337	-0.1145	-0.01177	0.09127	-0.01181	0.13047	-0.00874	-0.02141	0.05091	0.15161	0.21553	0.21624	0.20117	0.07913	0.09595	0.22325	0.02086	0.22033	-0.02818
PLT	p-value	0.31382	0.25782	0.85859	0.64354	0.28247	0.58016	0.55754	0.26643	0.4493	0.28054	0.02183	--	8.26546e-05	0.30382	0.10291	0.0975	0.24222	0.02861	0.5928	0.47989	0.20308	0.52266	0.69985	0.49166	0.15835	0.56952	0.50926	0.4105	0.70189	0.58413	0.39207	0.93078	0.49952	0.92987	0.32897	0.9481	0.87325	0.70427	0.25594	0.10419	0.10303	0.12997	0.55492	0.47368	0.09207	0.8765	0.09652	0.83368
WBC	Spearman Corr.	-0.08814	0.40478	0.16584	0.15626	0.4867	-0.02177	0.26166	0.30932	-0.02159	0.19987	-0.07805	0.50142	1	0.0382	-0.10578	-0.01619	0.1066	0.02565	0.02266	0.11555	0.47185	-0.18155	-0.04067	0.08373	-0.04248	0.02194	-0.13743	-0.16569	-0.33607	0.00516	-0.15469	0.23298	-0.10145	0.28395	-0.05393	-0.35695	-0.40593	-0.18179	-0.30117	0.01247	-0.16655	-0.19365	-0.35753	-0.16033	-0.25404	-0.29898	-0.1214	-0.21966
WBC	p-value	0.51829	0.00197	0.22188	0.25012	0.000292978	0.87584	0.09416	0.02156	0.87683	0.14733	0.58617	8.26546e-05	--	0.78597	0.45093	0.90841	0.45658	0.89297	0.86958	0.40998	0.00484	0.18053	0.766	0.53951	0.75589	0.87248	0.31248	0.22231	0.01133	0.96989	0.25498	0.08694	0.46114	0.03394	0.69301	0.00692	0.00191	0.17995	0.0241	0.92729	0.2199	0.15271	0.00683	0.23785	0.05885	0.02519	0.37278	0.10381
crea	Spearman Corr.	0.0124	0.15282	0.06009	0.10204	-0.0279	-0.07337	0.31946	0.09442	-0.14985	0.17292	0.31185	-0.1412	0.0382	1	0.36121	0.16537	-0.01497	0.26997	0.43514	0.19482	0.02186	0.03436	0.10534	0.08033	0.06908	0.08827	0.09647	0.11996	0.01555	0.05536	0.07431	0.02879	-0.1073	0.13155	-0.09466	0.00487	-0.13064	-0.17352	-0.15573	-0.07817	-0.15746	-0.06124	-0.18929	0.02523	-0.0589	-0.04428	-0.15158	-0.23173
crea	p-value	0.92843	0.26534	0.66298	0.45852	0.84909	0.60158	0.04744	0.49707	0.28417	0.21565	0.03095	0.30382	0.78597	--	0.00852	0.24135	0.91696	0.14908	0.00101	0.16636	0.90082	0.80335	0.44401	0.55987	0.6163	0.5216	0.48354	0.383	0.91026	0.68809	0.58977	0.83628	0.43995	0.3384	0.4918	0.97184	0.34175	0.20518	0.25625	0.57053	0.25093	0.65691	0.16633	0.85494	0.66928	0.7482	0.26929	0.08869
AST	Spearman Corr.	-0.05637	0.21358	0.27795	0.13623	0.03637	-0.06375	0.25029	0.16427	0.18322	0.39982	0.1645	-0.22225	-0.10578	0.36121	1	0.70925	0.52725	0.60862	0.45026	0.2846	0.1958	0.17564	0.24003	0.11324	0.02275	0.14896	0.20608	0.20442	0.11007	0.23963	0.25	0.37665	-0.06726	0.32193	0.01574	-0.01759	-0.02141	-0.30813	-0.09967	-0.15867	-0.25577	-0.11465	-0.22096	-0.20244	-0.09046	-0.17738	-0.15676	-0.18088
AST	p-value	0.68272	0.11743	0.03991	0.32132	0.80405	0.65017	0.1193	0.23524	0.18911	0.00302	0.26389	0.10291	0.45093	0.00852	--	1.3557e-09	4.9843e-05	0.000280294	0.000634922	0.04087	0.26711	0.1996	0.07754	0.41039	0.86905	0.27775	0.13117	0.13437	0.42374	0.07805	0.06565	0.005	0.62891	0.01654	0.90917	0.8986	0.87668	0.0221	0.46908	0.24725	0.05946	0.40456	0.10498	0.13828	0.51131	0.19513	0.25307	0.18632
ALT	Spearman Corr.	-0.05915	0.2179	0.24052	0.02042	0.04701	-0.11564	0.2327	0.18033	0.18825	0.42186	0.25499	-0.22574	-0.01619	0.16537	0.70925	1	0.62282	0.5884	0.37446	0.25462	0.15285	0.22168	0.08552	0.0926	-0.01629	0.2128	0.26423	0.27864	0.18011	0.2263	0.22464	0.29217	0.11618	0.20308	0.07946	-0.08328	-0.08339	-0.21392	-0.12009	-0.08011	-0.12348	-0.08639	-0.13771	-0.03424	-0.08086	-0.12001	-0.1826	-0.12868
ALT	p-value	0.66794	0.11002	0.07692	0.88235	0.74838	0.4096	0.14847	0.19195	0.17706	0.00165	0.08028	0.0975	0.90841	0.24135	1.3557e-09	--	6.35826e-07	0.000498494	0.00528	0.06852	0.38813	0.10383	0.53471	0.50131	0.90604	0.1188	0.05126	0.0394	0.18822	0.09663	0.09917	0.03205	0.4028	0.137	0.56419	0.5455	0.54498	0.11683	0.3825	0.56099	0.3691	0.53057	0.31604	0.80401	0.55728	0.38279	0.18208	0.34911
GGT	Spearman Corr.	0.00314	0.2751	0.32846	0.2593	0.17018	-0.13824	0.19973	0.36067	0.21264	0.39847	-0.03823	-0.16345	0.1066	-0.01497	0.52725	0.62282	1	0.5584	0.10888	0.29688	0.39352	0.29741	0.30887	0.33327	0.14152	0.38987	0.2475	0.23298	0.09739	0.43429	0.29156	0.48775	0.09577	0.33819	0.07718	-0.15516	-0.15229	-0.12159	-0.1619	-0.0892	-0.22947	-0.16153	-0.31371	-0.2469	-0.2561	-0.36696	-0.22459	-0.19123
GGT	p-value	0.9822	0.04619	0.01634	0.0608	0.25277	0.33335	0.22928	0.00862	0.1341	0.00378	0.80084	0.24222	0.45658	0.91696	4.9843e-05	6.35826e-07	--	0.0011	0.44229	0.03629	0.0213	0.03056	0.02443	0.01475	0.3121	0.0039	0.07397	0.09318	0.48785	0.00116	0.03416	0.000244765	0.49945	0.01325	0.58282	0.26727	0.27631	0.38576	0.24679	0.52533	0.09836	0.24787	0.02217	0.0747	0.06418	0.00688	0.10593	0.17017
Ferritina	Spearman Corr.	-0.13547	0.57969	0.44717	0.1857	0.34098	-0.28754	0.29728	0.47048	0.36757	0.71257	0.12384	-0.39329	0.02565	0.26997	0.60862	0.5884	0.5584	1	0.64767	0.18276	0.64039	0.54839	0.45444	0.44171	0.3136	0.64094	0.52415	0.49929	0.28571	0.69186	0.54213	0.46224	0.03189	0.24652	-0.01354	-0.20913	-0.11154	-0.35179	-0.22227	-0.03597	-0.12831	0.0584	-0.0976	-0.09355	0.0394	-0.27723	-0.24106	-0.31623
Ferritina	p-value	0.46745	0.000631656	0.01166	0.31723	0.08176	0.12337	0.15832	0.0087	0.04569	9.97984e-06	0.55533	0.02861	0.89297	0.14908	0.000280294	0.000498494	0.0011	--	8.19042e-05	0.34265	0.00176	0.0014	0.01022	0.01286	0.08581	0.00010249	0.00247	0.00424	0.11921	1.62541e-05	0.00163	0.01012	0.86715	0.18126	0.94238	0.25886	0.55026	0.05229	0.22945	0.84767	0.49152	0.75501	0.60145	0.61666	0.83332	0.13107	0.19143	0.08308
Smase	Spearman Corr.	-0.12577	0.38089	0.08373	0.02344	-0.02677	-0.01075	0.15935	0.13953	-0.05829	0.34551	0.18371	-0.07234	0.02266	0.43514	0.45026	0.37446	0.10888	0.64767	1	0.12598	0.08586	0.06211	0.12877	0.15252	0.23223	0.13259	0.15911	0.19593	0.09875	0.06085	0.19547	0.20662	0.08106	0.28939	0.17332	0.14173	0.11795	-0.11447	0.08521	0.13234	0.09066	0.10595	0.07479	0.13167	0.08088	0.02683	-0.10721	-0.09758
Smase	p-value	0.34684	0.00318	0.53578	0.86133	0.85058	0.93732	0.30742	0.30058	0.66955	0.00911	0.20157	0.5928	0.86958	0.00101	0.000634922	0.00528	0.44229	8.19042e-05	--	0.3594	0.62384	0.64324	0.33535	0.25304	0.0794	0.32111	0.23289	0.14048	0.46083	0.65001	0.14144	0.12305	0.54889	0.02757	0.19322	0.28859	0.3779	0.39221	0.52478	0.32202	0.49853	0.42863	0.57689	0.32452	0.54617	0.84157	0.42312	0.46618
SPTLC1	Spearman Corr.	0.04599	0.33811	0.24359	0.27133	0.02166	-0.07358	0.35159	0.1026	0.2881	0.30366	0.14114	-0.09727	0.11555	0.19482	0.2846	0.25462	0.29688	0.18276	0.12598	1	0.0528	0.08168	0.29891	0.19023	0.12146	0.15967	0.12618	0.04463	-0.00362	0.08353	0.09822	0.08701	-0.23066	0.1933	-0.12857	-0.20144	0.03363	-0.35947	-0.18708	-0.0501	-0.15304	0.09815	-0.15407	-0.22085	0.03561	-0.24306	-0.04956	-0.40649
SPTLC1	p-value	0.73646	0.01081	0.07312	0.0431	0.88133	0.59699	0.0261	0.45604	0.03464	0.0256	0.33864	0.47989	0.40998	0.16636	0.04087	0.06852	0.03629	0.34265	0.3594	--	0.76321	0.54953	0.02523	0.16024	0.37253	0.2398	0.35411	0.74394	0.97886	0.54052	0.4714	0.52759	0.09021	0.15346	0.34498	0.13656	0.80564	0.00651	0.16739	0.71384	0.26013	0.47171	0.25692	0.10191	0.79443	0.07106	0.71683	0.00188
Caspase3	Spearman Corr.	-0.36398	0.57621	0.4096	0.1224	0.43671	-0.22532	0.22486	0.40736	0.00518	0.43911	-0.32691	0.22049	0.47185	0.02186	0.1958	0.15285	0.39352	0.64039	0.08586	0.0528	1	0.35927	0.45451	0.31235	0.1797	0.49471	0.40171	0.43967	0.12802	0.45928	0.36417	0.5565	0.10925	0.25828	0.34162	-0.0937	-0.28475	-0.04006	-0.19483	-0.29372	-0.32173	-0.27047	-0.35157	-0.13839	-0.21248	-0.28854	-0.33196	-0.40577
Caspase3	p-value	0.0316	0.000291908	0.01455	0.48364	0.01583	0.20739	0.30229	0.01679	0.97717	0.01057	0.07785	0.20308	0.00484	0.90082	0.26711	0.38813	0.0213	0.00176	0.62384	0.76321	--	0.03404	0.00609	0.06773	0.30162	0.00252	0.01676	0.00822	0.46362	0.00551	0.0315	0.000631236	0.53851	0.13411	0.04459	0.59237	0.09732	0.81928	0.26205	0.08679	0.05947	0.11608	0.03836	0.4279	0.22041	0.09277	0.05139	0.01559
Cer	Spearman Corr.	-0.15778	0.13805	0.21307	-0.04211	0.0537	-0.28051	0.03972	0.29953	0.16325	0.21676	-0.10856	-0.08565	-0.18155	0.03436	0.17564	0.22168	0.29741	0.54839	0.06211	0.08168	0.35927	1	0.61485	0.72519	0.49556	0.86049	0.94658	0.81753	0.88334	0.87341	0.91052	0.36387	0.26267	0.08691	0.37691	-0.10871	-0.07335	-0.063	-0.02127	0.09439	0.0277	0.15675	0.05722	0.08738	0.06686	0.03501	-0.10923	-0.20286
Cer	p-value	0.23268	0.29707	0.1083	0.75147	0.70252	0.03456	0.80038	0.02236	0.225	0.10532	0.44828	0.52266	0.18053	0.80335	0.1996	0.10383	0.03056	0.0014	0.64324	0.54953	0.03404	--	2.20944e-07	8.27027e-11	6.58742e-05	2.45675e-18	1.06829e-29	2.78595e-15	2.07185e-20	1.85046e-19	1.57867e-23	0.00499	0.04637	0.51278	0.00326	0.41246	0.58088	0.63546	0.87294	0.47703	0.83501	0.23578	0.66687	0.51051	0.61486	0.79237	0.41019	0.12333
Cer (d18:1/16:0)	Spearman Corr.	-0.24754	0.36878	0.30213	0.25306	0.04927	-0.28971	0.37617	0.4757	0.39699	0.38497	-0.31757	-0.05171	-0.04067	0.10534	0.24003	0.08552	0.30887	0.45444	0.12877	0.29891	0.45451	0.61485	1	0.8038	0.53501	0.67271	0.58708	0.45365	0.39836	0.62916	0.67043	0.30905	-0.14147	0.14565	0.11788	-0.05476	-0.08007	-0.15698	0.000292227	0.0737	-0.01379	0.07428	-0.04296	-0.17387	-0.06686	-0.19018	-0.21081	-0.34886
Cer (d18:1/16:0)	p-value	0.05873	0.00405	0.02117	0.05314	0.72608	0.02882	0.01292	0.000160724	0.00223	0.00311	0.02316	0.69985	0.766	0.44401	0.07754	0.53471	0.02443	0.01022	0.33535	0.02523	0.00609	2.20944e-07	--	1.80449e-14	1.26851e-05	5.3575e-09	1.02216e-06	0.000307933	0.00178	9.44933e-08	6.30025e-09	0.01825	0.28947	0.27104	0.37389	0.68037	0.54661	0.23507	0.99825	0.57907	0.91742	0.57606	0.74666	0.18783	0.61486	0.14909	0.109	0.00677
Cer (d18:1/18:0)	Spearman Corr.	-0.19601	0.29576	0.25421	0.15246	0.13853	-0.23707	0.24132	0.44724	0.38558	0.28061	-0.26393	0.09211	0.08373	0.08033	0.11324	0.0926	0.33327	0.44171	0.15252	0.19023	0.31235	0.72519	0.8038	1	0.67697	0.8322	0.70853	0.52268	0.48919	0.73822	0.73735	0.39494	0.08819	0.21788	0.19684	-0.10006	-0.03583	-0.09112	0.02461	0.40345	0.24904	0.27393	0.14243	-0.02706	0.02729	-0.1353	-0.07756	-0.23308
Cer (d18:1/18:0)	p-value	0.13679	0.02295	0.05415	0.24902	0.32253	0.0758	0.11901	0.00043189	0.00306	0.03449	0.06129	0.49166	0.53951	0.55987	0.41039	0.50131	0.01475	0.01286	0.25304	0.16024	0.06773	8.27027e-11	1.80449e-14	--	3.94026e-09	3.1603e-16	3.42984e-10	2.17038e-05	8.43716e-05	2.5235e-11	2.73923e-11	0.00215	0.51034	0.09736	0.1351	0.45084	0.78763	0.4925	0.85324	0.00153	0.05717	0.03578	0.28187	0.83879	0.83741	0.3069	0.55931	0.07564
Cer (d18:1/18:1)	Spearman Corr.	-0.2461	0.32049	0.25667	0.01012	-0.12926	-0.13221	0.15886	0.18829	-0.01702	0.25267	-0.20421	0.18766	-0.04248	0.06908	0.02275	-0.01629	0.14152	0.3136	0.23223	0.12146	0.1797	0.49556	0.53501	0.67697	1	0.55319	0.50415	0.41823	0.4135	0.42852	0.59819	0.08382	0.12836	0.08124	0.1024	0.08188	0.20637	-0.18457	0.08667	0.40877	0.35558	0.61765	0.31514	0.01134	0.409	-0.08147	0.08457	-0.34559
Cer (d18:1/18:1)	p-value	0.06026	0.01333	0.05179	0.93937	0.35628	0.32689	0.3089	0.15693	0.90003	0.05792	0.1506	0.15835	0.75589	0.6163	0.86905	0.90604	0.3121	0.08581	0.0794	0.37253	0.30162	6.58742e-05	1.26851e-05	3.94026e-09	--	5.52524e-06	4.68117e-05	0.000979707	0.00113	0.000709059	5.63565e-07	0.53159	0.33691	0.54076	0.44028	0.53755	0.11684	0.16168	0.51392	0.00131	0.00571	1.87699e-07	0.01505	0.93208	0.0013	0.53959	0.52423	0.00734
Cer (d18:1/20:0)	Spearman Corr.	-0.1407	0.30733	0.24996	0.07794	0.15833	-0.23419	0.23029	0.37265	0.23111	0.28252	-0.10897	-0.07623	0.02194	0.08827	0.14896	0.2128	0.38987	0.64094	0.13259	0.15967	0.49471	0.86049	0.67271	0.8322	0.55319	1	0.86061	0.75365	0.62402	0.87276	0.83489	0.39826	0.16171	0.19456	0.21122	-0.23735	-0.1671	-0.17119	-0.18901	0.1398	-0.00503	0.13641	-0.0249	-0.08726	-0.08451	-0.1834	-0.17697	-0.31683
Cer (d18:1/20:0)	p-value	0.28782	0.0179	0.05845	0.55738	0.25749	0.07954	0.13736	0.00397	0.08368	0.03323	0.44657	0.56952	0.87248	0.5216	0.27775	0.1188	0.0039	0.00010249	0.32111	0.2398	0.00252	2.45675e-18	5.3575e-09	3.1603e-16	5.52524e-06	--	2.40274e-18	5.63626e-12	1.28837e-07	2.11854e-19	2.07311e-16	0.00196	0.22523	0.13977	0.1083	0.07029	0.20589	0.19485	0.15165	0.29094	0.96986	0.30291	0.85152	0.51108	0.52452	0.1644	0.17996	0.01449
Cer (d18:1/22:0)	Spearman Corr.	-0.11089	0.13933	0.14054	-0.15383	0.08209	-0.26579	0.01978	0.24133	0.10831	0.18131	-0.00942	-0.08842	-0.13743	0.09647	0.20608	0.26423	0.2475	0.52415	0.15911	0.12618	0.40171	0.94658	0.58708	0.70853	0.50415	0.86061	1	0.89176	0.87177	0.76879	0.88358	0.38128	0.32191	0.18615	0.38404	-0.06657	-0.00169	-0.12595	-0.04565	0.09153	0.04804	0.20865	0.10403	0.14944	0.10731	0.06277	-0.18527	-0.28334
Cer (d18:1/22:0)	p-value	0.4031	0.29258	0.29268	0.24473	0.55898	0.04568	0.8998	0.06801	0.42256	0.17711	0.94771	0.50926	0.31248	0.48354	0.13117	0.05126	0.07397	0.00247	0.23289	0.35411	0.01676	1.06829e-29	1.02216e-06	3.42984e-10	4.68117e-05	2.40274e-18	--	2.75927e-21	2.60747e-19	1.15954e-12	1.96316e-20	0.00315	0.01373	0.15806	0.00267	0.61641	0.98983	0.34184	0.73138	0.49055	0.71785	0.11276	0.43297	0.2586	0.41855	0.63671	0.16007	0.02966
Cer (d18:1/22:1)	Spearman Corr.	-0.0914	0.15867	0.14503	-0.23893	0.06536	-0.27765	0.04153	0.17876	-0.00178	0.2611	0.05514	-0.11014	-0.16569	0.11996	0.20442	0.27864	0.23298	0.49929	0.19593	0.04463	0.43967	0.81753	0.45365	0.52268	0.41823	0.75365	0.89176	1	0.7436	0.64535	0.83103	0.3141	0.25904	0.15634	0.24395	-0.02992	0.05243	-0.17084	-0.03232	-0.03402	-0.0059	0.14798	0.1076	0.13431	0.12648	0.01823	-0.23559	-0.27265
Cer (d18:1/22:1)	p-value	0.49114	0.23001	0.27739	0.06838	0.64196	0.03652	0.79147	0.17941	0.9895	0.04979	0.70075	0.4105	0.22231	0.383	0.13437	0.0394	0.09318	0.00424	0.14048	0.74394	0.00822	2.78595e-15	0.000307933	2.17038e-05	0.000979707	5.63626e-12	2.75927e-21	--	1.51489e-11	3.42832e-08	3.78735e-16	0.01634	0.04959	0.23702	0.06261	0.82199	0.69333	0.19578	0.808	0.79814	0.96461	0.26334	0.41728	0.3105	0.33981	0.89097	0.07245	0.03669
Cer (d18:1/24:0)	Spearman Corr.	-0.17441	-0.06098	0.01057	-0.29283	-0.05455	-0.1925	-0.22486	0.08813	-0.05905	0.08385	-0.05301	-0.05135	-0.33607	0.01555	0.11007	0.18011	0.09739	0.28571	0.09875	-0.00362	0.12802	0.88334	0.39836	0.48919	0.4135	0.62402	0.87177	0.7436	1	0.58971	0.73577	0.19715	0.4121	0.0225	0.53214	0.14483	0.15769	0.06645	0.18358	0.14635	0.19275	0.31613	0.27458	0.3813	0.29801	0.37493	0.00836	-0.07177
Cer (d18:1/24:0)	p-value	0.18644	0.64638	0.93722	0.0244	0.69805	0.15139	0.14715	0.51062	0.6626	0.53519	0.71179	0.70189	0.01133	0.91026	0.42374	0.18822	0.48785	0.11921	0.46083	0.97886	0.46362	2.07185e-20	0.00178	8.43716e-05	0.00113	1.28837e-07	2.60747e-19	1.51489e-11	--	8.89503e-07	3.17247e-11	0.13799	0.00131	0.86567	1.43971e-05	0.27377	0.23296	0.61703	0.16399	0.26871	0.14357	0.01472	0.03533	0.00289	0.02188	0.00344	0.94991	0.58907
Cer (d18:1/24:1)	Spearman Corr.	-0.10182	0.30318	0.37011	0.22955	0.18643	-0.30112	0.28873	0.49649	0.31298	0.33957	-0.22554	-0.07337	0.00516	0.05536	0.23963	0.2263	0.43429	0.69186	0.06085	0.08353	0.45928	0.87341	0.62916	0.73822	0.42852	0.87276	0.76879	0.64535	0.58971	1	0.83051	0.43812	0.08099	0.07972	0.2135	-0.3007	-0.30877	-0.13507	-0.21052	0.06154	-0.14342	-0.03209	-0.1917	-0.20357	-0.19106	-0.27674	-0.09842	-0.23764
Cer (d18:1/24:1)	p-value	0.44287	0.01959	0.00424	0.08031	0.18134	0.02284	0.06041	7.37418e-05	0.01776	0.00976	0.11154	0.58413	0.96989	0.68809	0.07805	0.09663	0.00116	1.62541e-05	0.65001	0.54052	0.00551	1.85046e-19	9.44933e-08	2.5235e-11	0.000709059	2.11854e-19	1.15954e-12	3.42832e-08	8.89503e-07	--	4.1069e-16	0.000582404	0.54558	0.54838	0.10446	0.02066	0.01734	0.30775	0.1095	0.64333	0.27849	0.80936	0.14581	0.12201	0.14719	0.03385	0.45832	0.06993
Cer (d18:1/24:2)	Spearman Corr.	-0.11051	0.20184	0.27585	0.03319	0.03024	-0.31376	0.18439	0.30497	0.1825	0.32404	-0.15695	-0.1145	-0.15469	0.07431	0.25	0.22464	0.29156	0.54213	0.19547	0.09822	0.36417	0.91052	0.67043	0.73735	0.59819	0.83489	0.88358	0.83103	0.73577	0.83051	1	0.34369	0.15353	0.12461	0.25693	-0.1218	0.01461	-0.17808	-0.01216	0.08831	0.05494	0.16826	0.10608	-0.07171	0.06978	-0.13466	-0.16493	-0.25658
Cer (d18:1/24:2)	p-value	0.40473	0.12527	0.03609	0.80291	0.82981	0.01747	0.23655	0.01992	0.17423	0.01393	0.27137	0.39207	0.25498	0.58977	0.06565	0.09917	0.03416	0.00163	0.14144	0.4714	0.0315	1.57867e-23	6.30025e-09	2.73923e-11	5.63565e-07	2.07311e-16	1.96316e-20	3.78735e-16	3.17247e-11	4.1069e-16	--	0.00825	0.24989	0.34706	0.04949	0.35811	0.91254	0.1772	0.92719	0.50598	0.67941	0.20269	0.42393	0.58937	0.59945	0.30923	0.21191	0.04981
Sph	Spearman Corr.	-0.14266	0.37942	0.36894	0.11006	0.43023	-0.18034	0.35889	0.34461	0.1715	0.23956	0.09846	-0.01177	0.23298	0.02879	0.37665	0.29217	0.48775	0.46224	0.20662	0.08701	0.5565	0.36387	0.30905	0.39494	0.08382	0.39826	0.38128	0.3141	0.19715	0.43812	0.34369	1	0.32344	0.69787	0.35981	-0.06918	-0.16552	-0.02605	-0.1499	-0.01873	-0.18404	-0.2049	-0.22403	-0.10812	-0.26014	-0.25092	-0.23578	-0.13212
Sph	p-value	0.2854	0.00331	0.00474	0.41082	0.00146	0.1835	0.0196	0.00866	0.20628	0.07536	0.49183	0.93078	0.08694	0.83628	0.005	0.03205	0.000244765	0.01012	0.12305	0.52759	0.000631236	0.00499	0.01825	0.00215	0.53159	0.00196	0.00315	0.01634	0.13799	0.000582404	0.00825	--	0.01412	1.14123e-09	0.00553	0.60584	0.21433	0.84607	0.2614	0.889	0.16668	0.12285	0.09092	0.41915	0.04859	0.05746	0.07479	0.32285
S1P	Spearman Corr.	-0.0346	-0.15154	-0.20747	-0.45572	0.09242	-0.07797	-0.32407	-0.11227	-0.24092	-0.06525	0.3091	0.09127	-0.10145	-0.1073	-0.06726	0.11618	0.09577	0.03189	0.08106	-0.23066	0.10925	0.26267	-0.14147	0.08819	0.12836	0.16171	0.32191	0.25904	0.4121	0.08099	0.15353	0.32344	1	0.22015	0.5584	0.16257	0.06629	0.30647	0.23117	0.27534	0.3304	0.222	0.3176	0.46932	0.16663	0.33926	0.02286	0.17783
S1P	p-value	0.79653	0.25614	0.12148	0.000324599	0.51461	0.56789	0.034	0.40572	0.07367	0.63282	0.02895	0.49952	0.46114	0.43995	0.62891	0.4028	0.49945	0.86715	0.54889	0.09021	0.53851	0.04637	0.28947	0.51034	0.33691	0.22523	0.01373	0.04959	0.00131	0.54558	0.24989	0.01412	--	0.0968	5.2429e-06	0.22274	0.62102	0.01929	0.08082	0.03645	0.01131	0.09396	0.01512	0.000202141	0.21124	0.00918	0.86478	0.18172
sphinganine	Spearman Corr.	-0.10285	0.27436	0.0777	0.07183	0.40262	0.04862	0.41241	0.04753	-0.04767	0.02914	0.19905	-0.01181	0.28395	0.13155	0.32193	0.20308	0.33819	0.24652	0.28939	0.1933	0.25828	0.08691	0.14565	0.21788	0.08124	0.19456	0.18615	0.15634	0.0225	0.07972	0.12461	0.69787	0.22015	1	0.28521	-0.09106	-0.09416	-0.13039	-0.14079	-0.045	-0.13641	-0.07966	-0.19515	-0.07043	-0.17978	-0.17236	-0.21946	-0.20485
sphinganine	p-value	0.43826	0.03548	0.56209	0.58878	0.0028	0.71948	0.00599	0.72313	0.72472	0.82965	0.16141	0.92987	0.03394	0.3384	0.01654	0.137	0.01325	0.18126	0.02757	0.15346	0.13411	0.51278	0.27104	0.09736	0.54076	0.13977	0.15806	0.23702	0.86567	0.54838	0.34706	1.14123e-09	0.0968	--	0.02855	0.49278	0.47812	0.32495	0.28749	0.73502	0.30291	0.54867	0.13856	0.59608	0.17304	0.19177	0.0949	0.11962
sphinganine-1-P	Spearman Corr.	-0.38334	-0.02573	-0.13688	-0.25154	-0.00165	0.08201	-0.15252	-0.02919	-0.19935	0.02901	-0.05817	0.13047	-0.05393	-0.09466	0.01574	0.07946	0.07718	-0.01354	0.17332	-0.12857	0.34162	0.37691	0.11788	0.19684	0.1024	0.21122	0.38404	0.24395	0.53214	0.2135	0.25693	0.35981	0.5584	0.28521	1	0.17107	0.13711	0.32642	0.25184	0.15809	0.20567	0.08866	0.19328	0.40725	0.10473	0.38808	0.1467	0.23705
sphinganine-1-P	p-value	0.00273	0.8466	0.30557	0.05463	0.99063	0.54423	0.32886	0.82779	0.13709	0.83039	0.68513	0.32897	0.69301	0.4918	0.90917	0.56419	0.58282	0.94238	0.19322	0.34498	0.04459	0.00326	0.37389	0.1351	0.44028	0.1083	0.00267	0.06261	1.43971e-05	0.10446	0.04949	0.00553	5.2429e-06	0.02855	--	0.19516	0.30041	0.01163	0.05433	0.23173	0.11812	0.50428	0.14246	0.00137	0.42986	0.00239	0.26756	0.07064
SM (d18:1/14:0)	Spearman Corr.	-0.07603	-0.19158	-0.16002	-0.17258	-0.18938	0.09555	-0.23135	-0.19134	-0.1438	0.000291696	0.06795	-0.00874	-0.35695	0.00487	-0.01759	-0.08328	-0.15516	-0.20913	0.14173	-0.20144	-0.0937	-0.10871	-0.05476	-0.10006	0.08188	-0.23735	-0.06657	-0.02992	0.14483	-0.3007	-0.1218	-0.06918	0.16257	-0.09106	0.17107	1	0.59573	0.4723	0.66108	0.28445	0.43916	0.3097	0.45868	0.5152	0.41619	0.47084	0.11695	0.23705
SM (d18:1/14:0)	p-value	0.56711	0.14607	0.23019	0.19119	0.17442	0.47953	0.13552	0.15021	0.28589	0.99828	0.63565	0.9481	0.00692	0.97184	0.8986	0.5455	0.26727	0.25886	0.28859	0.13656	0.59237	0.41246	0.68037	0.45084	0.53755	0.07029	0.61641	0.82199	0.27377	0.02066	0.35811	0.60584	0.22274	0.49278	0.19516	--	6.4408e-07	0.000158901	1.2074e-08	0.029	0.000502066	0.01699	0.000258587	2.97623e-05	0.00104	0.000167589	0.37771	0.07064
SM (d18:1/14:1)	Spearman Corr.	-0.08445	-0.15431	-0.0796	-0.2592	-0.22014	0.04946	-0.27726	-0.27206	-0.07166	0.03248	-0.02087	-0.02141	-0.40593	-0.13064	-0.02141	-0.08339	-0.15229	-0.11154	0.11795	0.03363	-0.28475	-0.07335	-0.08007	-0.03583	0.20637	-0.1671	-0.00169	0.05243	0.15769	-0.30877	0.01461	-0.16552	0.06629	-0.09416	0.13711	0.59573	1	-0.01257	0.5149	0.25225	0.53366	0.4547	0.66762	0.27972	0.48895	0.30947	0.08106	0.1211
SM (d18:1/14:1)	p-value	0.52483	0.24326	0.55254	0.04744	0.11321	0.71482	0.07186	0.03883	0.59632	0.81047	0.88443	0.87325	0.00191	0.34175	0.87668	0.54498	0.27631	0.55026	0.3779	0.80564	0.09732	0.58088	0.54661	0.78763	0.11684	0.20589	0.98983	0.69333	0.23296	0.01734	0.91254	0.21433	0.62102	0.47812	0.30041	6.4408e-07	--	0.92475	3.01271e-05	0.05393	1.34637e-05	0.000296946	7.67646e-09	0.0319	8.51334e-05	0.01708	0.54163	0.3609
SM (d18:1/16:0)	Spearman Corr.	-0.00737	-0.31731	-0.29035	-0.06688	-0.05076	0.07393	-0.31426	-0.12422	-0.09243	-0.17648	-0.10267	0.05091	-0.18179	-0.17352	-0.30813	-0.21392	-0.12159	-0.35179	-0.11447	-0.35947	-0.04006	-0.063	-0.15698	-0.09112	-0.18457	-0.17119	-0.12595	-0.17084	0.06645	-0.13507	-0.17808	-0.02605	0.30647	-0.13039	0.32642	0.4723	-0.01257	1	0.65798	0.38925	0.41479	0.06154	0.29129	0.59895	0.18936	0.53723	0.41186	0.73331
SM (d18:1/16:0)	p-value	0.95585	0.01433	0.02704	0.61474	0.71812	0.58467	0.04014	0.35288	0.49407	0.18912	0.4734	0.70427	0.17995	0.20518	0.0221	0.11683	0.38576	0.05229	0.39221	0.00651	0.81928	0.63546	0.23507	0.4925	0.16168	0.19485	0.34184	0.19578	0.61703	0.30775	0.1772	0.84607	0.01929	0.32495	0.01163	0.000158901	0.92475	--	1.49023e-08	0.00231	0.00109	0.64333	0.0252	5.40623e-07	0.15088	1.14897e-05	0.00119	3.97834e-11
SM (d18:1/16:1)	Spearman Corr.	-0.14135	-0.23441	-0.22665	-0.16848	-0.07608	-0.10408	-0.31335	-0.05103	-0.06414	0.02982	-0.21734	0.15161	-0.30117	-0.15573	-0.09967	-0.12009	-0.1619	-0.22227	0.08521	-0.18708	-0.19483	-0.02127	0.000292227	0.02461	0.08667	-0.18901	-0.04565	-0.03232	0.18358	-0.21052	-0.01216	-0.1499	0.23117	-0.14079	0.25184	0.66108	0.5149	0.65798	1	0.56219	0.7543	0.40824	0.68773	0.63308	0.54161	0.58521	0.39153	0.58346
SM (d18:1/16:1)	p-value	0.2856	0.07394	0.0871	0.2021	0.58819	0.44102	0.04075	0.70361	0.6355	0.82573	0.12551	0.25594	0.0241	0.25625	0.46908	0.3825	0.24679	0.22945	0.52478	0.16739	0.26205	0.87294	0.99825	0.85324	0.51392	0.15165	0.73138	0.808	0.16399	0.1095	0.92719	0.2614	0.08082	0.28749	0.05433	1.2074e-08	3.01271e-05	1.49023e-08	--	3.59451e-06	5.28244e-12	0.00133	1.77494e-09	7.43416e-08	9.4313e-06	1.12752e-06	0.00217	1.23546e-06
SM (d18:1/18:0)	Spearman Corr.	-0.10461	-0.11201	-0.17458	-0.06469	0.07294	-0.10029	-0.22289	0.05356	0.11463	0.02103	-0.18153	0.21553	0.01247	-0.07817	-0.15867	-0.08011	-0.0892	-0.03597	0.13234	-0.0501	-0.29372	0.09439	0.0737	0.40345	0.40877	0.1398	0.09153	-0.03402	0.14635	0.06154	0.08831	-0.01873	0.27534	-0.045	0.15809	0.28445	0.25225	0.38925	0.56219	1	0.845	0.70818	0.69018	0.52484	0.50923	0.33974	0.54307	0.40608
SM (d18:1/18:0)	p-value	0.43041	0.39833	0.18995	0.62642	0.60375	0.45794	0.15081	0.68969	0.39583	0.87658	0.20235	0.10419	0.92729	0.57053	0.24725	0.56099	0.52533	0.84767	0.32202	0.71384	0.08679	0.47703	0.57907	0.00153	0.00131	0.29094	0.49055	0.79814	0.26871	0.64333	0.50598	0.889	0.03645	0.73502	0.23173	0.029	0.05393	0.00231	3.59451e-06	--	3.95799e-17	3.53034e-10	1.47247e-09	1.97829e-05	3.80767e-05	0.00847	8.8252e-06	0.00142
SM (d18:1/18:1)	Spearman Corr.	-0.11215	-0.22651	-0.31283	-0.26435	-0.05495	-0.06084	-0.33072	-0.09219	0.00538	0.01611	-0.16773	0.21624	-0.16655	-0.15746	-0.25577	-0.12348	-0.22947	-0.12831	0.09066	-0.15304	-0.32173	0.0277	-0.01379	0.24904	0.35558	-0.00503	0.04804	-0.0059	0.19275	-0.14342	0.05494	-0.18404	0.3304	-0.13641	0.20567	0.43916	0.53366	0.41479	0.7543	0.845	1	0.70205	0.89924	0.61315	0.62706	0.49573	0.43612	0.45675
SM (d18:1/18:1)	p-value	0.39774	0.0845	0.01681	0.04305	0.69592	0.65302	0.0303	0.49126	0.96832	0.90533	0.23941	0.10303	0.2199	0.25093	0.05946	0.3691	0.09836	0.49152	0.49853	0.26013	0.05947	0.83501	0.91742	0.05717	0.00571	0.96986	0.71785	0.96461	0.14357	0.27849	0.67941	0.16668	0.01131	0.30291	0.11812	0.000502066	1.34637e-05	0.00109	5.28244e-12	3.95799e-17	--	5.81302e-10	3.97841e-22	2.43634e-07	1.07344e-07	6.54225e-05	0.000554746	0.000276599
SM (d18:1/20:0)	Spearman Corr.	-0.06447	-0.09289	-0.15475	-0.2337	-0.12188	-0.04596	-0.25763	-0.09893	-0.09282	0.07069	-0.08493	0.20117	-0.19365	-0.06124	-0.11465	-0.08639	-0.16153	0.0584	0.10595	0.09815	-0.27047	0.15675	0.07428	0.27393	0.61765	0.13641	0.20865	0.14798	0.31613	-0.03209	0.16826	-0.2049	0.222	-0.07966	0.08866	0.3097	0.4547	0.06154	0.40824	0.70818	0.70205	1	0.74956	0.48153	0.86534	0.38247	0.55003	0.0789
SM (d18:1/20:0)	p-value	0.62761	0.48409	0.2461	0.07484	0.38462	0.73423	0.09534	0.46	0.49224	0.60131	0.55349	0.12997	0.15271	0.65691	0.40456	0.53057	0.24787	0.75501	0.42863	0.47171	0.11608	0.23578	0.57606	0.03578	1.87699e-07	0.30291	0.11276	0.26334	0.01472	0.80936	0.20269	0.12285	0.09396	0.54867	0.50428	0.01699	0.000296946	0.64333	0.00133	3.53034e-10	5.81302e-10	--	8.47577e-12	0.000112875	9.59875e-19	0.00279	6.40537e-06	0.5525
SM (d18:1/20:1)	Spearman Corr.	-0.02623	-0.31207	-0.28334	-0.39218	-0.12124	-0.05867	-0.37466	-0.17888	-0.04054	0.03105	-0.05378	0.07913	-0.35753	-0.18929	-0.22096	-0.13771	-0.31371	-0.0976	0.07479	-0.15407	-0.35157	0.05722	-0.04296	0.14243	0.31514	-0.0249	0.10403	0.1076	0.27458	-0.1917	0.10608	-0.22403	0.3176	-0.19515	0.19328	0.45868	0.66762	0.29129	0.68773	0.69018	0.89924	0.74956	1	0.60035	0.73027	0.53945	0.39714	0.41794
SM (d18:1/20:1)	p-value	0.84366	0.01612	0.03114	0.00213	0.38716	0.66465	0.01331	0.17911	0.7646	0.81865	0.70779	0.55492	0.00683	0.16633	0.10498	0.31604	0.02217	0.60145	0.57689	0.25692	0.03836	0.66687	0.74666	0.28187	0.01505	0.85152	0.43297	0.41728	0.03533	0.14581	0.42393	0.09092	0.01512	0.13856	0.14246	0.000258587	7.67646e-09	0.0252	1.77494e-09	1.47247e-09	3.97841e-22	8.47577e-12	--	5.00553e-07	5.24726e-11	1.03996e-05	0.00184	0.000988601
SM (d18:1/22:0)	Spearman Corr.	-0.14023	-0.33004	-0.42061	-0.53732	-0.05499	-0.02113	-0.52039	-0.17949	-0.3065	-0.15684	0.20435	0.09595	-0.16033	0.02523	-0.20244	-0.03424	-0.2469	-0.09355	0.13167	-0.22085	-0.13839	0.08738	-0.17387	-0.02706	0.01134	-0.08726	0.14944	0.13431	0.3813	-0.20357	-0.07171	-0.10812	0.46932	-0.07043	0.40725	0.5152	0.27972	0.59895	0.63308	0.52484	0.61315	0.48153	0.60035	1	0.6156	0.82139	0.42355	0.50959
SM (d18:1/22:0)	p-value	0.28945	0.01069	0.00101	1.14411e-05	0.69571	0.876	0.000347465	0.17759	0.0204	0.24399	0.15032	0.47368	0.23785	0.85494	0.13828	0.80401	0.0747	0.61666	0.32452	0.10191	0.4279	0.51051	0.18783	0.83879	0.93208	0.51108	0.2586	0.3105	0.00289	0.12201	0.58937	0.41915	0.000202141	0.59608	0.00137	2.97623e-05	0.0319	5.40623e-07	7.43416e-08	1.97829e-05	2.43634e-07	0.000112875	5.00553e-07	--	2.11432e-07	1.60251e-15	0.000829942	3.75337e-05
SM (d18:1/22:1)	Spearman Corr.	-0.08063	-0.13737	-0.13423	-0.33541	-0.20365	-0.10709	-0.27212	-0.12305	-0.23403	0.07681	-0.03481	0.22325	-0.25404	-0.0589	-0.09046	-0.08086	-0.2561	0.0394	0.08088	0.03561	-0.21248	0.06686	-0.06686	0.02729	0.409	-0.08451	0.10731	0.12648	0.29801	-0.19106	0.06978	-0.26014	0.16663	-0.17978	0.10473	0.41619	0.48895	0.18936	0.54161	0.50923	0.62706	0.86534	0.73027	0.6156	1	0.50812	0.59404	0.20742
SM (d18:1/22:1)	p-value	0.54378	0.2995	0.31512	0.00941	0.14357	0.42783	0.07751	0.35747	0.07975	0.57009	0.80837	0.09207	0.05885	0.66928	0.51131	0.55728	0.06418	0.83332	0.54617	0.79443	0.22041	0.61486	0.61486	0.83741	0.0013	0.52452	0.41855	0.33981	0.02188	0.14719	0.59945	0.04859	0.21124	0.17304	0.42986	0.00104	8.51334e-05	0.15088	9.4313e-06	3.80767e-05	1.07344e-07	9.59875e-19	5.24726e-11	2.11432e-07	--	3.98446e-05	7.05837e-07	0.11494
SM (d18:1/24:0)	Spearman Corr.	-0.17961	-0.37283	-0.40706	-0.4924	-0.17184	0.11831	-0.52824	-0.26646	-0.32037	-0.24726	0.06243	0.02086	-0.29898	-0.04428	-0.17738	-0.12001	-0.36696	-0.27723	0.02683	-0.24306	-0.28854	0.03501	-0.19018	-0.1353	-0.08147	-0.1834	0.06277	0.01823	0.37493	-0.27674	-0.13466	-0.25092	0.33926	-0.17236	0.38808	0.47084	0.30947	0.53723	0.58521	0.33974	0.49573	0.38247	0.53945	0.82139	0.50812	1	0.45207	0.58726
SM (d18:1/24:0)	p-value	0.17346	0.00364	0.00152	7.45078e-05	0.21857	0.38075	0.000271749	0.0432	0.01512	0.06369	0.66342	0.8765	0.02519	0.7482	0.19513	0.38279	0.00688	0.13107	0.84157	0.07106	0.09277	0.79237	0.14909	0.3069	0.53959	0.1644	0.63671	0.89097	0.00344	0.03385	0.30923	0.05746	0.00918	0.19177	0.00239	0.000167589	0.01708	1.14897e-05	1.12752e-06	0.00847	6.54225e-05	0.00279	1.03996e-05	1.60251e-15	3.98446e-05	--	0.00032511	1.01277e-06
SM (d18:1/24:1)	Spearman Corr.	0.02858	-0.21061	-0.13884	-0.04366	-0.06935	0.07089	-0.15086	-0.05353	-0.11904	-0.10488	-0.26139	0.22033	-0.1214	-0.15158	-0.15676	-0.1826	-0.22459	-0.24106	-0.10721	-0.04956	-0.33196	-0.10923	-0.21081	-0.07756	0.08457	-0.17697	-0.18527	-0.23559	0.00836	-0.09842	-0.16493	-0.23578	0.02286	-0.21946	0.1467	0.11695	0.08106	0.41186	0.39153	0.54307	0.43612	0.55003	0.39714	0.42355	0.59404	0.45207	1	0.61613
SM (d18:1/24:1)	p-value	0.82987	0.10935	0.29862	0.74264	0.62172	0.60028	0.33422	0.68986	0.37779	0.43749	0.06391	0.09652	0.37278	0.26929	0.25307	0.18208	0.10593	0.19143	0.42312	0.71683	0.05139	0.41019	0.109	0.55931	0.52423	0.17996	0.16007	0.07245	0.94991	0.45832	0.21191	0.07479	0.86478	0.0949	0.26756	0.37771	0.54163	0.00119	0.00217	8.8252e-06	0.000554746	6.40537e-06	0.00184	0.000829942	7.05837e-07	0.00032511	--	2.05074e-07
SM (d18:1/24:2)	Spearman Corr.	0.08131	-0.39966	-0.24927	-0.16369	-0.03609	0.05961	-0.32754	-0.1714	-0.03834	-0.20931	-0.06772	-0.02818	-0.21966	-0.23173	-0.18088	-0.12868	-0.19123	-0.31623	-0.09758	-0.40649	-0.40577	-0.20286	-0.34886	-0.23308	-0.34559	-0.31683	-0.28334	-0.27265	-0.07177	-0.23764	-0.25658	-0.13212	0.17783	-0.20485	0.23705	0.23705	0.1211	0.73331	0.58346	0.40608	0.45675	0.0789	0.41794	0.50959	0.20742	0.58726	0.61613	1
SM (d18:1/24:2)	p-value	0.5404	0.00171	0.05916	0.21543	0.79755	0.65961	0.03202	0.19827	0.77706	0.11815	0.63678	0.83368	0.10381	0.08869	0.18632	0.34911	0.17017	0.08308	0.46618	0.00188	0.01559	0.12333	0.00677	0.07564	0.00734	0.01449	0.02966	0.03669	0.58907	0.06993	0.04981	0.32285	0.18172	0.11962	0.07064	0.07064	0.3609	3.97834e-11	1.23546e-06	0.00142	0.000276599	0.5525	0.000988601	3.75337e-05	0.11494	1.01277e-06	2.05074e-07	--
SM (d18:1/24:3)	Spearman Corr.	-0.05343	-0.3185	-0.26688	-0.29664	-0.24018	-0.02006	-0.44216	-0.17922	-0.01873	-0.04541	-0.22508	0.05313	-0.3333	-0.15176	-0.11906	-0.16017	-0.34578	-0.16771	0.02732	-0.16507	-0.42118	0.01116	-0.1076	-0.0294	0.09287	-0.16961	-0.00853	0.01502	0.20561	-0.19456	0.05096	-0.33526	0.0925	-0.36201	0.13384	0.28726	0.53454	0.2457	0.54442	0.42794	0.6076	0.46026	0.67726	0.43197	0.53887	0.63553	0.53115	0.58299
SM (d18:1/24:3)	p-value	0.68773	0.01395	0.04285	0.02253	0.08322	0.88223	0.00299	0.17827	0.89	0.73733	0.11228	0.69204	0.01207	0.26872	0.38662	0.24274	0.01121	0.36716	0.8387	0.22407	0.01175	0.93313	0.41728	0.82507	0.48418	0.19906	0.94886	0.9101	0.11822	0.13977	0.70147	0.01009	0.48982	0.00484	0.31221	0.02738	1.2951e-05	0.06069	8.29976e-06	0.000722403	3.34256e-07	0.000244653	3.85749e-09	0.000634768	1.06768e-05	6.38536e-08	1.50395e-05	1.26583e-06
SM TOTALI	Spearman Corr.	-0.16083	-0.28681	-0.26577	-0.24391	-0.14797	0.05031	-0.30278	-0.16328	-0.1392	-0.15006	-0.09792	0.10863	-0.27697	-0.07236	-0.15008	-0.13471	-0.34469	-0.32047	-0.02138	-0.19275	-0.41782	-0.05932	-0.17791	-0.04383	0.03261	-0.18527	-0.10427	-0.15003	0.15862	-0.21233	-0.14027	-0.25682	0.19198	-0.21485	0.24781	0.41099	0.33659	0.6021	0.71613	0.60427	0.68019	0.52741	0.64243	0.68475	0.60251	0.79795	0.76347	0.75143
SM TOTALI	p-value	0.22366	0.02764	0.04376	0.06266	0.29034	0.71018	0.04843	0.22069	0.30175	0.26521	0.49423	0.41697	0.03878	0.59959	0.27411	0.32679	0.01149	0.0788	0.87343	0.15465	0.01251	0.65538	0.17763	0.74166	0.8063	0.16007	0.43193	0.25672	0.23016	0.10641	0.28932	0.05164	0.14882	0.10224	0.05844	0.00122	0.00914	4.5438e-07	1.81517e-10	4.02934e-07	3.11546e-09	1.77041e-05	4.135e-08	2.22152e-09	4.44198e-07	3.82396e-14	2.04812e-12	7.04048e-12
DHCer	Spearman Corr.	-0.16972	-0.02804	0.02317	-0.24505	-0.03576	-0.1669	-0.1871	0.11213	-0.00953	0.09934	-0.03291	-0.05873	-0.29458	0.0354	0.12881	0.1916	0.14261	0.31117	0.13591	0.0188	0.14693	0.90012	0.45032	0.554	0.43735	0.67855	0.90053	0.7474	0.9865	0.62507	0.75891	0.26593	0.41512	0.0948	0.53974	0.13372	0.11899	0.0685	0.15149	0.14722	0.17674	0.2796	0.23396	0.33641	0.22648	0.31783	-0.05675	-0.10456
DHCer	p-value	0.19876	0.83303	0.86292	0.0614	0.79932	0.21466	0.22959	0.40204	0.94392	0.46222	0.81866	0.66146	0.02754	0.79748	0.34864	0.16113	0.30835	0.08839	0.30903	0.89063	0.39964	3.13945e-22	0.000345215	5.31621e-06	0.000532896	3.51245e-09	2.80884e-22	1.04827e-11	1.73184e-46	1.20976e-07	3.29656e-12	0.04363	0.00119	0.47511	1.02636e-05	0.31263	0.36937	0.60621	0.25207	0.26583	0.18055	0.03198	0.07451	0.00918	0.08455	0.01417	0.66943	0.43063
dhCer (d18:0/16:0)	Spearman Corr.	-0.21103	0.30849	0.29234	0.23399	0.07786	-0.13902	0.25174	0.29202	0.20117	0.27455	-0.34125	-0.06913	-0.03346	0.08676	0.20457	0.00961	0.25989	0.26713	0.18433	0.09952	0.32019	0.50403	0.72513	0.58445	0.48282	0.4564	0.43542	0.23805	0.43653	0.51531	0.51748	0.27712	-0.02421	0.14489	0.32069	0.09877	0.0135	-0.08282	0.04091	0.10094	0.00713	0.02092	-0.04559	-0.19655	-0.17738	-0.11625	-0.20427	-0.23928
dhCer (d18:0/16:0)	p-value	0.10862	0.01745	0.02596	0.07447	0.5795	0.30238	0.10343	0.02613	0.13348	0.03875	0.01426	0.60613	0.8066	0.5288	0.13409	0.9445	0.0602	0.1463	0.166	0.46553	0.06077	4.70327e-05	8.31315e-11	1.17316e-06	0.000107542	0.000279994	0.000567593	0.06944	0.000547374	2.96175e-05	2.70536e-05	0.0352	0.85685	0.27357	0.01327	0.45671	0.91916	0.5329	0.75835	0.44686	0.95726	0.87501	0.73171	0.13569	0.17894	0.3806	0.1207	0.06797
dhCer (d18:0/18:0)	Spearman Corr.	-0.29449	0.1966	0.20237	0.1874	0.1241	-0.07053	0.1424	0.22659	0.1615	0.16474	-0.24441	0.05525	0.14973	0.07499	0.17391	0.07014	0.26243	0.14387	0.18599	0.11394	0.1248	0.54103	0.54752	0.71952	0.62577	0.57434	0.50374	0.26692	0.44699	0.54605	0.55441	0.28586	0.08468	0.27481	0.32396	0.02168	0.02829	-0.12461	0.02256	0.39947	0.2059	0.27078	0.07189	-0.10281	-0.02735	-0.1104	-0.02729	-0.21736
dhCer (d18:0/18:0)	p-value	0.02357	0.13559	0.12765	0.15523	0.37597	0.60212	0.36232	0.08719	0.23008	0.22072	0.08389	0.68038	0.2707	0.58633	0.20415	0.61087	0.05764	0.44003	0.16215	0.40306	0.47504	9.68439e-06	7.19773e-06	1.35745e-10	1.15988e-07	1.97058e-06	4.75894e-05	0.04099	0.000386561	7.69939e-06	5.21447e-06	0.02961	0.52737	0.03517	0.01231	0.87051	0.83158	0.34706	0.86532	0.00172	0.11769	0.03805	0.58846	0.43844	0.83707	0.40517	0.83741	0.09819
dhCer (d18:0/22:0)	Spearman Corr.	-0.12148	0.08453	0.07672	-0.08136	0.08814	0.06065	-0.09468	0.01704	-0.0174	0.01718	-0.07293	0.01837	-0.03948	0.06283	0.12516	0.09639	0.19954	0.05698	0.16594	0.05584	0.05799	0.5571	0.26733	0.4315	0.3135	0.52332	0.55377	0.33477	0.62688	0.47499	0.41566	0.27177	0.26722	0.19462	0.4685	0.17808	0.10047	0.05675	0.04366	0.17282	0.09328	0.12525	-0.00608	0.09293	-0.06558	0.10099	-0.03729	-0.10771
dhCer (d18:0/22:0)	p-value	0.35938	0.52443	0.56705	0.54015	0.53029	0.65406	0.54588	0.89896	0.89776	0.89908	0.61104	0.89116	0.77269	0.64859	0.36257	0.48387	0.15201	0.76077	0.21318	0.68269	0.74074	4.58976e-06	0.04067	0.00064441	0.01561	2.11154e-05	5.37517e-06	0.00955	1.08486e-07	0.000143986	0.00106	0.03905	0.04258	0.13965	0.000182396	0.1772	0.44898	0.66943	0.74266	0.19055	0.48225	0.34456	0.96356	0.4839	0.62169	0.4466	0.77918	0.41677
dhCer (d18:0/22:1)	Spearman Corr.	-0.11089	0.13933	0.14054	-0.15383	0.08209	-0.26579	0.01978	0.24133	0.10831	0.18131	-0.00942	-0.08842	-0.13743	0.09647	0.20608	0.26423	0.2475	0.52415	0.15911	0.12618	0.40171	0.94658	0.58708	0.70853	0.50415	0.86061	1	0.89176	0.87177	0.76879	0.88358	0.38128	0.32191	0.18615	0.38404	-0.06657	-0.00169	-0.12595	-0.04565	0.09153	0.04804	0.20865	0.10403	0.14944	0.10731	0.06277	-0.18527	-0.28334
dhCer (d18:0/22:1)	p-value	0.4031	0.29258	0.29268	0.24473	0.55898	0.04568	0.8998	0.06801	0.42256	0.17711	0.94771	0.50926	0.31248	0.48354	0.13117	0.05126	0.07397	0.00247	0.23289	0.35411	0.01676	1.06829e-29	1.02216e-06	3.42984e-10	4.68117e-05	2.40274e-18	--	2.75927e-21	2.60747e-19	1.15954e-12	1.96316e-20	0.00315	0.01373	0.15806	0.00267	0.61641	0.98983	0.34184	0.73138	0.49055	0.71785	0.11276	0.43297	0.2586	0.41855	0.63671	0.16007	0.02966
dhCer (d18:0/24:0)	Spearman Corr.	-0.09161	-0.10287	-0.08281	-0.19436	-0.12636	0.16359	-0.2383	-0.15652	-0.07396	-0.07681	-0.11897	0.00895	-0.16914	0.06442	0.11303	0.06049	0.02521	-0.07193	0.15966	0.02816	-0.09132	0.4765	0.25231	0.35658	0.32852	0.3308	0.50245	0.27072	0.65979	0.23922	0.37534	0.08991	0.24163	0.12893	0.41379	0.27154	0.21765	0.07814	0.14167	0.18328	0.20251	0.27703	0.1806	0.2135	0.14705	0.3332	0.00485	-0.06189
dhCer (d18:0/24:0)	p-value	0.49016	0.43815	0.5366	0.14018	0.36728	0.22401	0.12385	0.24068	0.58455	0.57009	0.40568	0.94682	0.21269	0.64031	0.4113	0.66085	0.85777	0.70057	0.23124	0.83677	0.60185	0.000136134	0.05387	0.00557	0.01107	0.0105	5.01116e-05	0.03809	1.31802e-08	0.06804	0.0034	0.50208	0.06766	0.33045	0.00112	0.03749	0.09773	0.55635	0.28447	0.16468	0.12399	0.03366	0.17107	0.10446	0.2664	0.00992	0.97091	0.64144
dhCer (d18:0/24:1)	Spearman Corr.	-0.17441	-0.06098	0.01057	-0.29283	-0.05455	-0.1925	-0.22486	0.08813	-0.05905	0.08385	-0.05301	-0.05135	-0.33607	0.01555	0.11007	0.18011	0.09739	0.28571	0.09875	-0.00362	0.12802	0.88334	0.39836	0.48919	0.4135	0.62402	0.87177	0.7436	1	0.58971	0.73577	0.19715	0.4121	0.0225	0.53214	0.14483	0.15769	0.06645	0.18358	0.14635	0.19275	0.31613	0.27458	0.3813	0.29801	0.37493	0.00836	-0.07177
dhCer (d18:0/24:1)	p-value	0.18644	0.64638	0.93722	0.0244	0.69805	0.15139	0.14715	0.51062	0.6626	0.53519	0.71179	0.70189	0.01133	0.91026	0.42374	0.18822	0.48785	0.11921	0.46083	0.97886	0.46362	2.07185e-20	0.00178	8.43716e-05	0.00113	1.28837e-07	2.60747e-19	1.51489e-11	--	8.89503e-07	3.17247e-11	0.13799	0.00131	0.86567	1.43971e-05	0.27377	0.23296	0.61703	0.16399	0.26871	0.14357	0.01472	0.03533	0.00289	0.02188	0.00344	0.94991	0.58907
DHSM	Spearman Corr.	0.24017	-0.26672	-0.29719	-0.17512	0.0077	0.04758	-0.25687	-0.20457	-0.10961	-0.26907	0.27592	-0.01898	0.02768	0.04619	-0.13162	-0.13312	-0.19288	-0.34492	0.02929	-0.23876	-0.40115	-0.53197	-0.37405	-0.34267	-0.42566	-0.49071	-0.47084	-0.40883	-0.43139	-0.55465	-0.53992	-0.09041	0.14602	0.03489	-0.22215	0.28667	-0.0052	0.46108	0.38182	0.24307	0.28007	-0.06704	0.21981	0.3609	0.00228	0.29959	0.01362	0.48007
DHSM	p-value	0.06691	0.04115	0.02348	0.18463	0.95636	0.72523	0.09635	0.12348	0.41699	0.04298	0.05001	0.88754	0.8395	0.7377	0.33811	0.33259	0.16644	0.05739	0.82725	0.07638	0.01693	1.45086e-05	0.00352	0.00789	0.00077664	7.95703e-05	0.000167589	0.00131	0.000646841	5.15716e-06	1.01828e-05	0.49974	0.27407	0.79305	0.09082	0.02771	0.96881	0.000237701	0.00284	0.06359	0.03168	0.61393	0.09436	0.00498	0.98633	0.02116	0.91847	0.000119229
dhSM (d18:0/14:0)	Spearman Corr.	0.04161	-0.25771	-0.13907	-0.07282	-0.18615	0.27921	-0.12217	-0.28175	-0.15022	-0.2388	-0.0373	-0.07556	-0.18271	-0.25226	-0.08009	-0.17899	-0.06596	-0.50273	-0.19962	-0.0987	-0.20464	-0.28071	-0.24372	-0.25973	-0.2045	-0.28469	-0.29866	-0.37785	-0.13811	-0.29112	-0.33086	-0.08032	-0.00969	-0.05944	0.21596	0.41905	0.42519	0.18954	0.21812	0.11333	0.13063	0.07797	0.20397	0.08182	0.06213	0.10129	0.18708	0.26628
dhSM (d18:0/14:0)	p-value	0.75436	0.04878	0.29781	0.58362	0.18201	0.03544	0.43513	0.03214	0.2647	0.07362	0.79496	0.57296	0.17771	0.06316	0.56105	0.19103	0.63888	0.00395	0.13301	0.46924	0.23832	0.03127	0.06287	0.04697	0.12027	0.02886	0.02158	0.00317	0.29689	0.02529	0.01048	0.54896	0.94245	0.65474	0.10044	0.000955186	0.00078821	0.15049	0.097	0.39277	0.32408	0.55724	0.12124	0.53784	0.64018	0.44528	0.15595	0.0415
dhSM (d18:0/16:0)	Spearman Corr.	-0.10836	-0.04741	-0.03672	0.03717	-0.18079	0.10946	-0.09755	-0.04233	-0.08439	-0.00512	-0.27017	0.15536	-0.06808	-0.07398	-0.06161	-0.21366	-0.12426	-0.36209	-0.01317	0.03014	-0.1699	-0.14793	0.05628	-0.05582	-0.03939	-0.29421	-0.22437	-0.36791	0.02759	-0.21882	-0.22227	-0.09182	0.045	-0.08849	0.26721	0.46604	0.18346	0.51923	0.59994	0.40538	0.36727	0.23483	0.2993	0.33735	0.27802	0.39684	0.38837	0.4211
dhSM (d18:0/16:0)	p-value	0.41395	0.7214	0.78433	0.77986	0.19516	0.41763	0.53372	0.75239	0.53252	0.96984	0.05518	0.24422	0.61809	0.5914	0.65501	0.11727	0.37536	0.04532	0.92186	0.82545	0.32919	0.26353	0.672	0.67457	0.76706	0.02371	0.08756	0.00415	0.8357	0.0959	0.09065	0.49302	0.73729	0.50513	0.04076	0.000199225	0.16427	2.51273e-05	5.11943e-07	0.00145	0.00422	0.0734	0.02129	0.00898	0.033	0.00186	0.00237	0.000896286
dhSM (d18:0/18:0)	Spearman Corr.	-0.08172	0.03674	0.00988	0.11473	0.00427	0.06026	-0.06312	0.01052	0.01494	-0.10349	-0.27896	0.2379	0.1916	0.00462	-0.01347	-0.0147	0.06439	-0.20772	0.14354	0.02618	-0.19595	-0.13606	-0.0623	0.19684	0.12852	-0.07767	-0.1713	-0.3699	-0.10409	-0.06435	-0.18258	0.03867	0.0538	0.07066	0.09971	0.22051	0.07943	0.28849	0.34109	0.67972	0.47364	0.29176	0.22946	0.20748	0.12139	0.13635	0.35137	0.31449
dhSM (d18:0/18:0)	p-value	0.53835	0.78233	0.9413	0.3869	0.97577	0.65614	0.68759	0.93753	0.91217	0.44364	0.04745	0.07214	0.15719	0.9733	0.92225	0.91517	0.64692	0.26216	0.2824	0.84812	0.25926	0.30417	0.63923	0.1351	0.332	0.55872	0.19454	0.00393	0.43271	0.62825	0.16633	0.77322	0.68834	0.59486	0.45244	0.09329	0.54985	0.0267	0.0082	3.22432e-09	0.000151275	0.02495	0.08043	0.11484	0.35974	0.30312	0.00636	0.01527
dhSM (d18:0/20:0)	Spearman Corr.	0.03627	0.04545	-0.01024	0.10189	0.09499	0.13004	0.03352	-0.0347	-0.02625	-0.16157	-0.16963	0.13828	0.2443	0.00383	0.07287	0.06775	0.15282	-0.14872	0.14169	0.01333	-0.20268	-0.17721	-0.16786	0.07423	-0.03203	-0.073	-0.20596	-0.39375	-0.16686	-0.05909	-0.24009	0.07872	0.04193	0.18288	0.05207	0.09252	-0.05266	0.22215	0.17709	0.49223	0.2827	0.12233	0.06943	0.11116	-0.04687	0.03776	0.24845	0.28212
dhSM (d18:0/20:0)	p-value	0.78508	0.73251	0.93916	0.44255	0.49867	0.33497	0.831	0.79595	0.8463	0.22987	0.23405	0.30058	0.06959	0.97789	0.597	0.62307	0.27464	0.42461	0.2887	0.92233	0.24294	0.17938	0.20381	0.57636	0.8097	0.5827	0.11758	0.00203	0.20654	0.65665	0.06701	0.55697	0.75467	0.16564	0.69528	0.48584	0.69203	0.09082	0.17967	7.50215e-05	0.03005	0.35602	0.60129	0.40192	0.72444	0.77648	0.05777	0.0304
dhSM (d18:0/22:0)	Spearman Corr.	-0.02591	-0.03487	-0.10794	-0.05206	0.04862	0.10969	-0.18378	-0.0522	-0.12954	-0.17784	-0.19249	0.13782	0.18429	0.07564	0.01982	0.02701	0.03784	-0.17741	0.16787	0.02843	-0.11864	-0.11058	-0.09439	0.0578	-0.0294	-0.12145	-0.10508	-0.3284	0.04494	-0.13723	-0.2429	-0.01154	0.09951	0.11508	0.21677	0.30082	0.0502	0.37282	0.32309	0.50205	0.35167	0.23314	0.15342	0.38393	0.13366	0.34167	0.30988	0.3107
dhSM (d18:0/22:0)	p-value	0.84556	0.79316	0.41993	0.69538	0.72953	0.41666	0.23812	0.69715	0.33685	0.18568	0.17597	0.30221	0.17394	0.58308	0.88577	0.84478	0.78792	0.33968	0.20781	0.83521	0.49728	0.40442	0.47703	0.66367	0.82507	0.3595	0.4283	0.0111	0.73536	0.3	0.06378	0.93151	0.45736	0.38544	0.09912	0.02061	0.70572	0.00364	0.01256	5.09396e-05	0.00631	0.07556	0.24601	0.00268	0.31285	0.00809	0.01692	0.01662
dhSM (d18:0/24:0)	Spearman Corr.	-0.12876	-0.11173	-0.14277	-0.25476	-0.22719	0.08486	-0.23573	-0.17503	-0.15699	-0.14063	-0.05011	0.1385	-0.0147	0.15313	0.12621	0.04771	-0.21644	-0.24409	0.21177	0.05236	-0.15393	-0.04202	0.07276	0.06821	0.12174	-0.16786	0.03045	-0.13898	0.172	-0.24664	-0.06295	-0.16983	0.08936	0.01765	0.16587	0.42572	0.19702	0.22747	0.38895	0.37358	0.39129	0.35593	0.34804	0.42028	0.35143	0.50181	0.16704	0.16645
dhSM (d18:0/24:0)	p-value	0.3311	0.39952	0.28502	0.05151	0.10183	0.53026	0.12807	0.18879	0.24351	0.29676	0.72691	0.29982	0.91439	0.26436	0.35853	0.72942	0.11955	0.18573	0.11052	0.70154	0.3773	0.75199	0.58391	0.60775	0.35834	0.20381	0.81892	0.2938	0.19269	0.05968	0.63577	0.20248	0.50473	0.89444	0.20929	0.000775205	0.13474	0.08316	0.00233	0.00356	0.00218	0.00566	0.00691	0.000919441	0.00635	5.14184e-05	0.20606	0.20767
HexCer	Spearman Corr.	0.06482	-0.08185	-0.02072	-0.03571	-0.02629	-0.02655	0.00695	-0.11606	0.17573	-0.01702	-0.09905	-0.06897	-0.18381	-0.14743	0.09483	-0.16379	-0.12305	0.10487	0.02304	0.15865	-0.0409	0.21473	0.2886	0.23057	0.29649	0.11005	0.20368	0.04191	0.25979	0.08136	0.25792	0.03614	0.09693	0.12303	0.25096	-0.00485	0.24816	-0.00625	0.14044	0.23483	0.23413	0.42086	0.38755	0.11449	0.36902	0.1235	0.2955	0.13209
HexCer	p-value	0.62573	0.53772	0.87732	0.78831	0.85178	0.8446	0.96474	0.38561	0.19104	0.90003	0.48923	0.60693	0.17508	0.28278	0.49104	0.23214	0.38007	0.57449	0.86369	0.24287	0.81555	0.10243	0.02664	0.07894	0.02259	0.40667	0.12179	0.75266	0.04692	0.54017	0.04858	0.78765	0.46918	0.35325	0.05521	0.97091	0.05808	0.96251	0.28871	0.0734	0.07429	0.000902847	0.00242	0.38788	0.00403	0.35141	0.02307	0.31865
HexCer (d18:1/14:0)	Spearman Corr.	0.05986	-0.2238	-0.22629	-0.05229	0.02806	0.26696	0.01027	-0.08798	0.11593	-0.06962	0.18217	-0.18821	-0.23794	-0.03317	0.13845	0.04114	-0.01815	0.01253	0.11075	-0.1309	0.15589	0.13466	0.09468	-0.03524	-0.16961	0.12192	0.16026	0.12414	0.16499	0.10281	0.0924	0.01818	0.05755	0.08942	0.34635	0.12829	0.01017	0.03285	-0.12244	-0.25652	-0.25032	-0.1654	-0.09486	0.04833	-0.15184	0.04851	-0.02776	0.06873
HexCer (d18:1/14:0)	p-value	0.65245	0.08839	0.08761	0.69408	0.8419	0.04471	0.94789	0.51137	0.39047	0.60684	0.20075	0.15711	0.07741	0.81003	0.31343	0.76556	0.89734	0.94667	0.40789	0.33626	0.37118	0.30923	0.47566	0.79101	0.19906	0.35764	0.22533	0.34889	0.21174	0.43844	0.48639	0.89226	0.66783	0.50062	0.00721	0.33288	0.93907	0.80493	0.35556	0.04986	0.05585	0.2106	0.47484	0.71621	0.25096	0.71522	0.83467	0.60498
HexCer (d18:1/16:0)	Spearman Corr.	0.14179	0.05936	0.06762	0.16459	0.19897	-0.02476	0.1566	0.18672	0.45652	0.21433	-0.06247	-0.03289	-0.13497	-0.08218	0.15528	-0.12558	-0.0238	0.35118	0.06922	0.19932	0.04286	0.11292	0.41373	0.27645	0.15646	0.10327	0.08966	-0.05874	0.05283	0.12507	0.13635	0.13981	0.05866	0.13068	0.04261	-0.02951	0.08586	-0.05587	0.09065	0.20941	0.13887	0.24202	0.2329	-0.01023	0.12928	-0.03466	0.14664	0.05517
HexCer (d18:1/16:0)	p-value	0.28408	0.65518	0.61402	0.21286	0.1532	0.85492	0.31594	0.16048	0.000357863	0.10938	0.66319	0.8064	0.32131	0.55088	0.25764	0.36097	0.86566	0.05273	0.60566	0.14082	0.80687	0.39449	0.00112	0.03405	0.23666	0.43635	0.4995	0.65856	0.69105	0.34524	0.30312	0.29523	0.66182	0.32386	0.74866	0.82439	0.51792	0.67425	0.49474	0.11143	0.29421	0.06478	0.07586	0.93872	0.32912	0.7944	0.26775	0.67812
HexCer (d18:1/18:0)	Spearman Corr.	0.05804	-0.3234	-0.28053	-0.00196	0.05612	0.19176	-0.0515	-0.15135	0.08508	-0.15774	-0.03757	-0.07165	-0.09847	-0.17247	0.12057	-0.00762	-0.0332	-0.31421	-0.05014	-0.16029	-0.13839	-0.06207	-0.00877	-0.14763	-0.32326	-0.26347	-0.11981	-0.23103	0.03168	-0.13629	-0.07721	0.06832	0.04303	0.13326	0.29176	0.0924	-0.07072	0.35213	0.22519	-0.09369	0.00672	-0.27902	0.0142	0.07604	-0.21216	0.1948	-0.0495	0.34202
HexCer (d18:1/18:0)	p-value	0.66237	0.01247	0.03293	0.98825	0.68978	0.15302	0.74295	0.25676	0.52921	0.24124	0.79349	0.59301	0.4703	0.20797	0.38056	0.95596	0.81342	0.08517	0.70855	0.23797	0.4279	0.64049	0.94746	0.26448	0.01251	0.04377	0.36606	0.07832	0.81175	0.30333	0.5611	0.61035	0.7484	0.31434	0.02495	0.48639	0.59456	0.00624	0.08638	0.48032	0.95971	0.03235	0.91498	0.56706	0.10671	0.13928	0.70964	0.00802
HexCer (d18:1/20:0)	Spearman Corr.	0.04528	-0.01934	0.05348	0.08382	0.09237	-0.01494	0.10782	-0.02522	0.24725	0.06965	-0.17941	0.03922	-0.09915	-0.1737	0.03116	-0.21189	-0.11119	0.13538	-0.05857	0.23137	-0.05645	0.20766	0.34909	0.31192	0.4166	0.19702	0.21333	0.07037	0.18726	0.1519	0.29527	-0.05048	-0.0183	0.08837	0.07136	-0.12846	0.25196	-0.23016	0.00637	0.27259	0.20351	0.49772	0.34635	-0.05546	0.33495	-0.04559	0.29264	-0.05599
HexCer (d18:1/20:0)	p-value	0.73347	0.88441	0.6901	0.52794	0.51064	0.91216	0.49132	0.85091	0.0637	0.60667	0.20778	0.77003	0.46721	0.20471	0.82131	0.12041	0.42801	0.46775	0.6623	0.08621	0.7474	0.11453	0.00673	0.01617	0.00103	0.13474	0.10475	0.59639	0.15555	0.25077	0.02319	0.70669	0.89153	0.50569	0.5912	0.33222	0.05422	0.07949	0.96181	0.03673	0.12212	6.04986e-05	0.00721	0.6765	0.00951	0.73171	0.0245	0.67361
HexCer (d18:1/22:0)	Spearman Corr.	0.04533	-0.16179	-0.16885	-0.22218	0.01814	-0.04116	-0.14437	-0.21518	0.03727	-0.08715	-0.02748	-0.04824	-0.19119	-0.16406	-0.00347	-0.13728	-0.25347	0.09052	0.02729	0.06111	-0.02941	0.21794	0.14471	0.09591	0.19521	0.05932	0.23711	0.10146	0.36838	0.00999	0.19071	-0.04451	0.23381	0.09942	0.35003	0.04185	0.24068	0.10421	0.21543	0.24389	0.29597	0.43752	0.44629	0.33594	0.43641	0.30123	0.30736	0.1872
HexCer (d18:1/22:0)	p-value	0.73314	0.22086	0.20513	0.09079	0.8974	0.7611	0.35568	0.10477	0.78312	0.51916	0.8482	0.71916	0.15809	0.23134	0.97996	0.31758	0.06705	0.62817	0.83888	0.65459	0.86679	0.09727	0.27416	0.46993	0.13844	0.65538	0.07057	0.44449	0.00409	0.94011	0.14795	0.74006	0.07732	0.45377	0.00657	0.753	0.06632	0.43219	0.10129	0.06267	0.02285	0.000529839	0.00039582	0.00929	0.000549471	0.02043	0.01788	0.15569
HexCer (d18:1/22:1)	Spearman Corr.	-0.05998	-0.17237	-0.17039	-0.30129	-0.01601	0.10019	-0.06267	-0.28977	0.04492	-0.05396	0.11883	-0.14182	-0.18514	-0.05146	0.20735	0.14089	-0.13079	0.04284	0.13514	-0.02796	0.06919	0.11403	0.05576	-0.0557	-0.06277	-0.05745	0.16873	0.14173	0.26803	-0.10783	0.13536	0.05029	0.18041	0.18913	0.42694	0.08708	0.29772	0.04518	0.17832	-0.0256	0.11683	0.10906	0.31467	0.28182	0.19866	0.29188	0.07428	0.22963
HexCer (d18:1/22:1)	p-value	0.65182	0.19175	0.20097	0.0204	0.90943	0.45837	0.68972	0.02736	0.74005	0.69013	0.40622	0.28826	0.17192	0.70904	0.12877	0.3049	0.35057	0.81902	0.3118	0.83794	0.69288	0.38983	0.67489	0.67522	0.63671	0.66559	0.20142	0.28427	0.04013	0.41626	0.30669	0.70772	0.17535	0.15139	0.000745609	0.51193	0.02202	0.73403	0.17662	0.84739	0.37819	0.41095	0.01521	0.03058	0.13147	0.02489	0.57606	0.08019
HexCer (d18:1/24:0)	Spearman Corr.	-0.08882	-0.08665	-0.06307	-0.22507	-0.15277	-0.02823	-0.11492	-0.19008	-0.0093	-0.00412	-0.04418	-0.000399932	-0.27099	-0.10231	0.02918	-0.15422	-0.33404	0.09032	0.09404	0.13438	-0.08726	0.17826	0.22987	0.15546	0.37481	0.01783	0.21987	0.07633	0.34915	-0.0685	0.20824	-0.07053	0.18527	0.03589	0.30994	0.16084	0.39182	0.00783	0.26423	0.29053	0.38317	0.58831	0.56283	0.31227	0.59638	0.35289	0.32133	0.0948
HexCer (d18:1/24:0)	p-value	0.50351	0.51404	0.63811	0.08655	0.2748	0.83486	0.46306	0.15297	0.94525	0.97576	0.75819	0.99762	0.04337	0.4573	0.83253	0.26094	0.0145	0.62894	0.48257	0.32343	0.61817	0.17677	0.07988	0.23969	0.00345	0.8934	0.09427	0.56557	0.00672	0.60621	0.11349	0.59879	0.16381	0.78729	0.0169	0.22362	0.00215	0.95306	0.04315	0.0256	0.00274	9.58101e-07	3.48412e-06	0.01605	6.2201e-07	0.00612	0.01308	0.47511
HexCer (d18:1/24:1)	Spearman Corr.	0.11458	-0.04535	0.02438	0.07651	-0.04919	0.02136	0.10979	-0.1105	0.20292	-0.02094	-0.16361	-0.03292	-0.12314	-0.19629	0.10429	-0.16075	-0.01267	0.00424	-0.03756	0.13677	-0.05687	0.2	0.26493	0.24857	0.29924	0.14985	0.14921	-0.0021	0.14793	0.16359	0.27908	0.06481	0.04187	0.11864	0.19147	-0.12542	0.12683	-0.04033	0.03869	0.1803	0.12256	0.32466	0.25582	-0.07358	0.24372	-0.05675	0.28621	0.10152
HexCer (d18:1/24:1)	p-value	0.3875	0.73304	0.85583	0.56467	0.72651	0.87468	0.48341	0.40896	0.13006	0.87715	0.25131	0.80622	0.3659	0.15092	0.44861	0.24102	0.92827	0.98193	0.77953	0.31482	0.74558	0.12883	0.04258	0.05765	0.02131	0.25728	0.25935	0.98738	0.26353	0.21571	0.03232	0.62884	0.75502	0.37079	0.14631	0.34388	0.33847	0.7617	0.7711	0.17177	0.3551	0.01211	0.05051	0.57968	0.06287	0.66943	0.02798	0.44422
HexCer (d18:1/24:2)	Spearman Corr.	0.17224	-0.17829	-0.13252	0.07118	0.14668	0.05753	-0.01404	-0.0781	0.2759	-0.06323	-0.2106	-0.09832	-0.12099	-0.19308	0.0152	-0.1813	-0.06729	-0.03152	0.01055	-0.05482	-0.04664	0.08638	0.12244	0.12046	-0.03518	0.06388	0.04249	-0.04833	0.06055	0.09544	0.16861	0.10603	0.05995	0.11695	0.2761	-0.12975	0.1069	0.17376	0.14968	0.20479	0.18229	0.08334	0.273	0.02764	0.04459	0.00912	0.28866	0.39012
HexCer (d18:1/24:2)	p-value	0.19207	0.17668	0.32135	0.59213	0.29461	0.67076	0.92878	0.56005	0.03777	0.64029	0.13797	0.46278	0.37441	0.15785	0.91228	0.18527	0.63211	0.86632	0.93734	0.68822	0.79019	0.51535	0.35556	0.36348	0.79135	0.63075	0.74932	0.71621	0.64871	0.47211	0.20174	0.42826	0.65484	0.37771	0.03429	0.32736	0.42034	0.18813	0.25785	0.11973	0.16702	0.53029	0.03644	0.83535	0.73735	0.94536	0.02661	0.00225
LacCer	Spearman Corr.	0.20655	0.01812	0.09158	0.03846	0.07217	-0.07828	0.11311	0.27544	0.12662	0.23083	-0.06822	0.03559	-0.11145	0.06886	0.18146	0.03052	-0.02316	0.36957	0.23334	0.09474	-0.04118	0.20105	0.27633	0.23296	0.21812	0.13974	0.15576	0.02911	0.22554	0.19147	0.23355	0.01246	0.13064	-0.05967	0.12724	0.05961	-0.0242	0.12718	0.20216	0.32648	0.23776	0.33174	0.29421	0.1765	0.30374	0.16803	0.41695	0.28311
LacCer	p-value	0.11652	0.89164	0.49417	0.77244	0.60757	0.56274	0.47019	0.03638	0.34794	0.08407	0.6343	0.79081	0.41348	0.6174	0.18489	0.82495	0.86927	0.04074	0.07794	0.48736	0.81431	0.12678	0.03413	0.07579	0.097	0.29115	0.2388	0.82678	0.08588	0.14631	0.07504	0.92605	0.32834	0.65347	0.3369	0.65379	0.85566	0.33712	0.12466	0.01162	0.06979	0.01027	0.02371	0.18113	0.01935	0.20333	0.00102	0.0298
LacCer (d18:1/14:0)	Spearman Corr.	-0.08932	-0.00402	0.09685	0.07484	-0.03629	-0.0939	-0.06191	0.26612	0.11155	0.28453	-0.11363	0.06808	-0.02997	0.08759	0.11862	0.00589	-0.09017	0.41887	0.18436	0.06576	0.21738	0.27195	0.28977	0.26733	0.31654	0.16254	0.26692	0.19614	0.30245	0.20006	0.32916	0.00612	-0.08315	-0.1263	0.22274	0.23302	0.21461	-0.03828	0.15693	0.27873	0.22852	0.41578	0.309	0.20479	0.4301	0.18101	0.37002	0.09971
LacCer (d18:1/14:0)	p-value	0.50111	0.97587	0.46955	0.5732	0.79644	0.4872	0.69327	0.04347	0.40873	0.03194	0.42724	0.6116	0.82642	0.52485	0.38837	0.96598	0.52082	0.01901	0.16593	0.63017	0.20969	0.0372	0.026	0.04067	0.01458	0.21871	0.04099	0.13652	0.0199	0.12871	0.01091	0.96363	0.53492	0.34049	0.08996	0.07571	0.10262	0.77345	0.23525	0.03254	0.08171	0.00106	0.01725	0.11973	0.000674137	0.17008	0.00392	0.45244
LacCer (d18:1/16:0)	Spearman Corr.	0.21435	0.06336	0.12357	0.06394	0.04769	-0.2406	0.06705	0.4081	0.05342	0.23529	-0.06361	0.07695	-0.05974	0.10822	0.04785	-0.04576	-0.08992	0.46521	0.24477	0.01847	-0.10665	0.11797	0.16983	0.20699	0.24772	0.10812	0.07804	-0.01418	0.12314	0.1515	0.155	-0.02094	0.1693	-0.17623	-0.05435	0.05761	-0.06924	0.13815	0.22975	0.4396	0.32314	0.37562	0.31927	0.20434	0.34314	0.14522	0.42822	0.27417
LacCer (d18:1/16:0)	p-value	0.10614	0.63656	0.35978	0.63348	0.7371	0.07406	0.66924	0.00163	0.69578	0.08088	0.66077	0.56942	0.66482	0.43601	0.73116	0.7425	0.52611	0.00959	0.0665	0.89352	0.54827	0.37781	0.20248	0.119	0.06082	0.41915	0.56037	0.91586	0.35712	0.25629	0.24531	0.87715	0.20803	0.18574	0.6853	0.6675	0.60552	0.30106	0.08275	0.000555193	0.01335	0.00367	0.01457	0.12389	0.00837	0.27674	0.000798418	0.03728
LacCer (d18:1/18:0)	Spearman Corr.	0.05616	0.04386	0.07482	0.11371	-0.02681	-0.05906	0.06176	0.15608	0.29703	0.24204	-0.09842	0.01695	-0.17205	0.15002	0.28152	0.05309	-0.06499	0.37765	0.33535	0.20068	-0.08698	0.128	0.40041	0.34074	0.38773	0.07767	0.11835	-0.0211	0.13238	0.11338	0.24021	0.04765	0.04383	0.02583	0.06172	0.21005	0.15558	0.06236	0.30859	0.48732	0.40684	0.46271	0.41683	0.14319	0.37049	0.15874	0.33665	0.15067
LacCer (d18:1/18:0)	p-value	0.67266	0.74154	0.57671	0.39117	0.84886	0.66257	0.69398	0.24199	0.02485	0.06968	0.49203	0.8995	0.20482	0.27428	0.03733	0.70027	0.64382	0.03621	0.01007	0.13806	0.6193	0.334	0.00168	0.00827	0.00241	0.55872	0.37198	0.87397	0.31757	0.39253	0.06687	0.72245	0.74388	0.84601	0.64238	0.11031	0.23933	0.63892	0.01741	9.06461e-05	0.00139	0.000224336	0.00102	0.27929	0.00387	0.22982	0.00913	0.25467
LacCer (d18:1/20:0)	Spearman Corr.	0.09275	0.00153	0.05217	0.00883	-0.06068	-0.02707	0.01238	0.11382	0.22628	0.23955	-0.07791	0.05365	-0.15185	0.07716	0.25859	0.03135	-0.06657	0.28167	0.3323	0.13397	-0.09524	0.1595	0.41064	0.37458	0.45207	0.11876	0.17656	0.0412	0.19006	0.10818	0.29398	0.06789	0.10757	0.09363	0.12531	0.24798	0.24132	0.00432	0.28457	0.47551	0.42396	0.51262	0.4744	0.14313	0.37674	0.14752	0.23816	0.07539
LacCer (d18:1/20:0)	p-value	0.48473	0.99083	0.69732	0.94707	0.66602	0.8416	0.93718	0.39493	0.09053	0.0727	0.58684	0.68916	0.2639	0.57553	0.05662	0.82026	0.6358	0.12475	0.01082	0.32493	0.58627	0.22757	0.00124	0.00347	0.00032511	0.37032	0.18098	0.75667	0.14934	0.41474	0.02382	0.61261	0.42155	0.4806	0.34433	0.05826	0.06558	0.97407	0.02893	0.000141222	0.000819326	3.31181e-05	0.000147115	0.27948	0.00327	0.26487	0.0693	0.57035
LacCer (d18:1/22:0)	Spearman Corr.	0.06461	-0.13528	-0.15664	-0.21495	0.03576	0.11299	-0.08004	0.03984	-0.02097	0.02752	0.07289	0.07654	-0.10742	0.0498	0.10945	0.06068	-0.14975	0.12811	0.19242	0.10827	0.03194	0.15447	0.19299	0.11175	0.08182	0.06499	0.17206	0.02729	0.30941	0.01818	0.09053	-0.01313	0.20514	0.08732	0.28662	0.2332	-0.01806	0.26546	0.27165	0.27271	0.24553	0.29059	0.27271	0.43524	0.3114	0.41321	0.30906	0.22449
LacCer (d18:1/22:0)	p-value	0.62683	0.30699	0.24029	0.10206	0.79932	0.40267	0.60992	0.76654	0.87696	0.83899	0.61126	0.56795	0.43069	0.71803	0.42634	0.6599	0.2845	0.49221	0.14787	0.42703	0.85549	0.24274	0.14307	0.39944	0.53784	0.62481	0.19254	0.83741	0.0171	0.89132	0.49529	0.92204	0.1224	0.51079	0.02775	0.07549	0.89201	0.04215	0.03741	0.03665	0.06088	0.02557	0.03665	0.000570847	0.01636	0.00114	0.01723	0.08739
LacCer (d18:1/24:0)	Spearman Corr.	0.10992	-0.118	-0.06899	-0.25543	-0.02258	0.0047	-0.04153	0.08764	-0.00253	0.15136	0.07293	0.03947	-0.24058	-0.048	0.0854	0.03055	-0.16399	0.21762	0.15726	0.08284	-0.00826	0.20158	0.17762	0.04284	0.08925	0.02729	0.20187	0.12548	0.34155	0.05511	0.19462	-0.02003	0.21665	-0.07499	0.31017	0.17615	0.09129	0.18217	0.24722	0.15459	0.20158	0.30462	0.34962	0.36692	0.41467	0.36043	0.33466	0.26832
LacCer (d18:1/24:0)	p-value	0.40724	0.37342	0.60682	0.05088	0.87251	0.97232	0.79147	0.513	0.98511	0.26106	0.61104	0.76863	0.07409	0.72785	0.53529	0.82475	0.24064	0.23958	0.23842	0.54385	0.96242	0.12577	0.17836	0.74732	0.50146	0.83741	0.12521	0.34365	0.00811	0.67844	0.13965	0.88139	0.10237	0.57245	0.01681	0.18201	0.49167	0.16729	0.05906	0.24238	0.12577	0.01899	0.00664	0.00426	0.00109	0.00504	0.00958	0.0399
LacCer (d18:1/24:1)	Spearman Corr.	0.22588	-0.09323	0.02487	-0.02155	0.07116	-0.05488	0.06373	0.10219	0.06628	0.07908	-0.02245	-0.0411	-0.12557	-0.00429	0.22894	0.04641	0.03429	0.25217	0.11659	0.0365	0.09861	0.2671	0.24559	0.15885	0.08007	0.14185	0.21473	0.08358	0.2955	0.21473	0.28469	0.10265	0.15943	0.08025	0.28118	-0.00538	-0.04448	0.14015	0.13852	0.10234	0.0654	0.11765	0.18258	0.1149	0.13781	0.11812	0.24027	0.27002
LacCer (d18:1/24:1)	p-value	0.08539	0.48247	0.85296	0.87128	0.61261	0.68516	0.68475	0.44527	0.62425	0.55872	0.87572	0.75935	0.35646	0.97518	0.0927	0.73653	0.80741	0.17113	0.38343	0.78941	0.57306	0.04085	0.06081	0.22947	0.54661	0.28387	0.10243	0.52913	0.02307	0.10243	0.02886	0.44323	0.23192	0.54573	0.03098	0.96776	0.73801	0.28972	0.29545	0.44054	0.62263	0.37484	0.16633	0.38617	0.29792	0.37293	0.0668	0.03862
GM3	Spearman Corr.	0.13967	0.13465	0.1702	0.07712	0.00976	-0.20654	0.13984	0.33103	0.23575	0.34952	-0.17909	-0.0168	-0.17854	0.05421	0.22432	0.07895	0.09311	0.47444	0.26062	0.20547	0.01527	0.32402	0.45506	0.40742	0.43285	0.27551	0.27317	0.15669	0.3242	0.28434	0.38749	0.0677	0.10745	-0.04407	0.04231	0.09784	0.14658	-0.02151	0.22344	0.42367	0.37066	0.47259	0.42326	0.11859	0.36996	0.12162	0.30742	0.11654
GM3	p-value	0.29139	0.30924	0.2015	0.56154	0.94472	0.12321	0.37113	0.01114	0.0775	0.0077	0.20859	0.90041	0.18798	0.69428	0.09967	0.56668	0.50724	0.007	0.04816	0.12872	0.93063	0.0123	0.000293364	0.00136	0.00061704	0.03468	0.03631	0.23595	0.01225	0.02907	0.00243	0.61358	0.42209	0.74033	0.75032	0.461	0.26794	0.87155	0.08892	0.000826896	0.00385	0.000157214	0.0008376	0.37103	0.00393	0.35881	0.01786	0.3794
GM3 (d18:1/16:0)	Spearman Corr.	0.12494	0.11444	0.17177	0.16649	0.08023	-0.19565	0.13078	0.37665	0.27811	0.32628	-0.23631	-0.04925	-0.17906	0.0882	0.22309	0.07584	0.09372	0.4512	0.28028	0.0648	0.093	0.37931	0.49626	0.41975	0.3031	0.31496	0.30006	0.1502	0.35558	0.37919	0.42513	0.16029	0.09576	-0.04091	0.18007	0.14974	0.04424	0.16295	0.29088	0.39269	0.31864	0.25915	0.31683	0.13203	0.18375	0.14454	0.26645	0.23875
GM3 (d18:1/16:0)	p-value	0.34575	0.38809	0.19731	0.20755	0.56793	0.1447	0.40322	0.00357	0.0362	0.01325	0.09502	0.7135	0.1867	0.52194	0.10159	0.58208	0.50447	0.01084	0.03309	0.63517	0.59515	0.00305	6.40844e-05	0.00093461	0.01962	0.01511	0.02095	0.25616	0.00571	0.00306	0.000789667	0.22937	0.47458	0.75835	0.17234	0.25766	0.73934	0.21754	0.02541	0.0021	0.01391	0.04748	0.01449	0.31886	0.16358	0.27475	0.04136	0.0686
GM3 (d18:1/18:0)	Spearman Corr.	0.00581	0.03344	0.09191	-0.11874	-0.3063	-0.11332	-0.10963	0.08955	-0.083	0.1898	-0.11797	0.11195	-0.17885	-0.07232	-0.05178	-0.06064	-0.15859	0.18085	0.11668	0.10889	-0.15309	0.17615	0.1377	0.21058	0.59842	0.14804	0.17668	0.1457	0.24342	0.07452	0.26902	-0.30542	0.0164	-0.33676	-0.06797	0.14407	0.33548	-0.16067	0.14787	0.41847	0.43916	0.7294	0.54728	0.15085	0.67107	0.19012	0.43589	0.01841
GM3 (d18:1/18:0)	p-value	0.96517	0.80149	0.49262	0.37042	0.02571	0.40131	0.48402	0.50383	0.53933	0.15734	0.40965	0.40278	0.18721	0.59977	0.70732	0.66009	0.25671	0.33026	0.38305	0.42439	0.37994	0.18201	0.29834	0.1094	5.56411e-07	0.26315	0.18069	0.27085	0.06319	0.57485	0.03936	0.01973	0.90278	0.00911	0.60898	0.27632	0.00939	0.22413	0.26372	0.000972644	0.000502066	5.67956e-11	7.27589e-06	0.25411	6.01956e-09	0.14922	0.000558999	0.88993
GM3 (d18:1/20:0)	Spearman Corr.	0.0664	0.1636	0.15871	0.00295	-0.04838	-0.14229	0.0752	0.19001	0.17158	0.31393	-0.03269	0.04159	-0.12987	0.06229	0.18799	0.10582	0.04369	0.50435	0.28819	0.25967	-0.03614	0.2256	0.26639	0.36096	0.56569	0.22367	0.24196	0.18662	0.25634	0.11642	0.31292	0.01307	0.17537	0.04214	-0.07329	0.04179	0.30906	-0.20023	0.16856	0.4436	0.45658	0.64115	0.54062	0.12174	0.50923	0.11689	0.23431	-0.02449
GM3 (d18:1/20:0)	p-value	0.61729	0.21567	0.23408	0.98229	0.73082	0.29102	0.63173	0.1531	0.2019	0.0174	0.81988	0.75656	0.34007	0.65142	0.1693	0.44194	0.75607	0.00381	0.02825	0.05328	0.83672	0.0858	0.04141	0.00498	3.02972e-06	0.08858	0.06484	0.157	0.05003	0.37988	0.01582	0.92241	0.18794	0.75133	0.58119	0.75333	0.01723	0.12837	0.2019	0.000433209	0.000278291	4.48762e-08	9.8653e-06	0.35834	3.80767e-05	0.37795	0.07407	0.85393
GM3 (d18:1/22:0)	Spearman Corr.	0.10205	0.17577	0.14601	-0.11853	0.041	-0.19493	0.09408	0.23117	0.13926	0.34145	-0.01145	0.06734	-0.11942	0.1109	0.22558	0.15082	-0.00557	0.48374	0.32452	0.27758	0.01961	0.25114	0.29679	0.30508	0.4602	0.19679	0.2941	0.25389	0.32466	0.10549	0.30432	0.01246	0.18496	0.04097	-0.0578	0.03676	0.22192	-0.163	0.18077	0.35739	0.39123	0.57171	0.4806	0.21198	0.50257	0.19603	0.20906	-0.01765
GM3 (d18:1/22:0)	p-value	0.44181	0.183	0.27412	0.37125	0.77066	0.1462	0.54845	0.08081	0.30152	0.00934	0.93642	0.61548	0.38069	0.4202	0.09773	0.27171	0.96844	0.00583	0.01294	0.03833	0.91098	0.05503	0.02246	0.01879	0.000245157	0.13522	0.02376	0.05234	0.01211	0.4265	0.01911	0.92605	0.16453	0.75801	0.66367	0.78222	0.09117	0.21737	0.17064	0.00545	0.00218	2.24884e-06	0.000116904	0.10701	4.98773e-05	0.13676	0.11204	0.89444
GM3 (d18:1/24:0)	Spearman Corr.	0.08947	0.1025	0.07672	-0.19948	-0.01234	-0.19847	0.03352	0.12778	0.04949	0.25057	0.01734	0.00535	-0.19539	0.07117	0.18626	0.07881	-0.07742	0.39301	0.23494	0.21654	0.0444	0.26581	0.31268	0.22139	0.40392	0.13589	0.29153	0.22823	0.39433	0.05301	0.29451	-0.03756	0.19856	-0.0121	0.01385	0.1142	0.20602	-0.0813	0.20602	0.22209	0.32548	0.50871	0.46604	0.23548	0.49725	0.29994	0.14144	-0.0066
GM3 (d18:1/24:0)	p-value	0.5004	0.43983	0.56705	0.12984	0.93013	0.13888	0.831	0.33912	0.71468	0.06012	0.90388	0.96819	0.14898	0.60562	0.17334	0.56739	0.58163	0.02873	0.07586	0.10894	0.80006	0.04187	0.0159	0.09196	0.00151	0.3048	0.02508	0.08211	0.002	0.69008	0.02356	0.77955	0.13512	0.92754	0.91707	0.3891	0.11748	0.54046	0.11748	0.09091	0.01189	3.89049e-05	0.000199225	0.0726	6.16255e-05	0.021	0.28528	0.96041
GM3 (d18:1/24:1)	Spearman Corr.	0.19311	0.19916	0.25428	0.1917	0.05661	-0.2242	0.26654	0.32226	0.33661	0.35827	-0.15297	0.00154	-0.08589	0.05237	0.30138	0.12048	0.16779	0.52314	0.15637	0.25783	0.000560263	0.18948	0.35809	0.33501	0.33957	0.17276	0.11894	0.02887	0.10146	0.24623	0.28042	0.10326	0.03725	0.02688	-0.13986	-0.1325	0.02747	-0.17119	0.07475	0.32367	0.23518	0.3564	0.28323	-0.11368	0.23857	-0.1128	0.2415	0.04705
GM3 (d18:1/24:1)	p-value	0.14282	0.13047	0.05408	0.1458	0.68724	0.09362	0.08404	0.01362	0.01046	0.00621	0.28388	0.99086	0.52909	0.70417	0.02535	0.38092	0.22979	0.00253	0.24113	0.05505	0.99745	0.15062	0.00536	0.0095	0.00851	0.1907	0.36961	0.82815	0.44449	0.06012	0.03146	0.44048	0.78131	0.83982	0.29074	0.31714	0.83638	0.19485	0.57365	0.0124	0.07296	0.0056	0.02973	0.3913	0.06881	0.39499	0.06538	0.72345
[truncated: 41 more columns]
